# Supplementary material for: 5-Arylidene(chromenyl-methylene)-thiazolidinediones: Potential New Agents against Mutant Oncoproteins K-Ras, N-Ras and B-Raf in Colorectal Cancer and Melanoma
Source: Medicina (Kaunas). 2019 Mar 31;55(4):85. doi: 10.3390/medicina55040085 (PMC6524019; doi:10.3390/medicina55040085)
Supplement: Supplementary file 1 [file medicina-55-00085-s001.zip]

Archive with 1 entries (1 files):
- medicina-419932-supplementary.xlsx
