# Supplementary material for: 5-Arylidene(chromenyl-methylene)-thiazolidinediones: Potential New Agents against Mutant Oncoproteins K-Ras, N-Ras and B-Raf in Colorectal Cancer and Melanoma
Source: Medicina (Kaunas). 2019 Mar 31;55(4):85. doi: 10.3390/medicina55040085 (PMC6524019; doi:10.3390/medicina55040085)
Supplement: Supplementary file 1 [file medicina-55-00085-s001.zip › medicina-419932-supplementary.xlsx]

## Sheet: 4DSU
Target		Ligand	H-bonds					Total interactions
Protein	3D structure		Donor	Energy	Length	Ligand contribution with atom type (no.)	Target contribution	Interacting AA residue	Localisation (domain, region, interactions)	Total
K-Ras	4DSU	1	target	-0.853842	3.09661	O (7)	Lys117	Gly13	G domain; P-loop	-5.99675
								Val14	G domain; P-loop	-2.21482
								Gly15	G domain; P-loop	-4.65753
								Ala18	G domain	-2.83648
								Phe28	G domain	-9.78394
								Val29	G domain	-1.5653
								Asp30	G domain; switch I	-10.0393
								Glu31	G domain; switch I	-5.33726
								Tyr32	G domain; switch I, effector region	-9.28893
								Asn116	G domain, base-binding loop I	-3.6766
								Lys117	G domain, base-binding loop I	-23.2309
								Asp119	G domain, base-binding loop I	-4.51797
								Leu120	G domain, base-binding loop I	-5.87732
								Ser145	G domain, base-binding loop II	-2.74579
								Ala146	G domain, base-binding loop II	-5.12801
								Lys147	G domain, base-binding loop II	-6.92983
K-Ras	4DSU	2	target	-0.642867	3.29987	O (8)	Ser17	Asp12	G domain; P-loop	-0.891874
			target	-2.5	3.05033	O (8)	Ala18	Gly13	G domain; P-loop	-9.30058
								Val14	G domain; P-loop	-1.78294
								Gly15	G domain; P-loop	-6.6288
								Lys16	G domain; P-loop	-1.77726
								Ser17	G domain; P-loop	-5.19126
								Ala18	G domain	-8.7511
								Phe28	G domain	-11.984
								Val29	G domain	-4.13443
								Asp30	G domain; switch I	-6.70248
								Glu31	G domain; switch I	-5.02329
								Tyr32	G domain; switch I, effector region	-16.0316
								Asp33	G domain; switch I, effector region	-2.04567
								Pro34	G domain; switch I, effector region	-9.34691
								Asn116	G domain, base-binding loop I	-3.98139
								Lys117	G domain, base-binding loop I	-17.368
								Asp119	G domain, base-binding loop I	-2.24622
								Leu120	G domain, base-binding loop I	-0.989919
								Ser145	G domain, base-binding loop II	-2.88205
								Ala146	G domain, base-binding loop II	-5.35248
								Lys147	G domain, base-binding loop II	-6.80667
K-Ras	4DSU	3	target	-2.5	2.94998	O (8)	Asp33	Asp12	G domain; P-loop	-0.607203
								Gly13	G domain; P-loop	-7.90248
								Val14	G domain; P-loop	-1.63748
								Gly15	G domain; P-loop	-4.90053
								Ser17	G domain; P-loop	-1.63338
								Ala18	G domain	-4.85873
								Phe28	G domain	-8.49326
								Val29	G domain	-4.1071
								Asp30	G domain; switch I	-5.0608
								Glu31	G domain; switch I	-5.09486
								Tyr32	G domain; switch I, effector region	-33.0258
								Asp33	G domain; switch I, effector region	-7.02876
								Pro34	G domain; switch I, effector region	-11.3342
								Asn116	G domain, base-binding loop I	-0.732467
								Lys117	G domain, base-binding loop I	-8.91462
								Asp119	G domain, base-binding loop I	-0.656945
								Leu120	G domain, base-binding loop I	-0.364586
								Ala146	G domain, base-binding loop II	-0.427064
								Lys147	G domain, base-binding loop II	-0.356813
K-Ras	4DSU	4	target	-0.884542	3.09323	O (7)	Lys117	Gly13	G domain; P-loop	-5.53199
			ligand	-0.428641	3.05224	O (28)	Val29	Val14	G domain; P-loop	-2.00404
			ligand	-2.5	3.06651	O (28)	Glu31	Gly15	G domain; P-loop	-4.78226
								Lys16	G domain; P-loop	-0.332797
								Ala18	G domain	-3.29544
								Phe28	G domain	-9.66158
								Val29	G domain	-2.67475
								Asp30	G domain; switch I	-8.91675
								Glu31	G domain; switch I	-7.48477
								Tyr32	G domain; switch I, effector region	-10.5216
								Asn116	G domain, base-binding loop I	-3.73306
								Lys117	G domain, base-binding loop I	-22.6537
								Asp119	G domain, base-binding loop I	-4.44979
								Leu120	G domain, base-binding loop I	-5.78513
								Ser145	G domain, base-binding loop II	-2.80718
								Ala146	G domain, base-binding loop II	-5.15702
								Lys147	G domain, base-binding loop II	-6.97318
K-Ras	4DSU	5	target	-1.74108	3.14526	O (28)	Gly15	Asp12	G domain; P-loop	-1.56536
			target	-1.03972	3.08045	O (28)	Lys16	Gly13	G domain; P-loop	-7.88617
								Val14	G domain; P-loop	-3.208
								Gly15	G domain; P-loop	-6.82775
								Lys16	G domain; P-loop	-4.90652
								Ser17	G domain; P-loop	-5.4045
								Ala18	G domain	-1.56149
								Phe28	G domain	-9.57201
								Val29	G domain	-0.653168
								Asp30	G domain; switch I	-7.34565
								Glu31	G domain; switch I	-4.58471
								Tyr32	G domain; switch I, effector region	-19.1765
								Asp33	G domain; switch I, effector region	-5.14279
								Pro34	G domain; switch I, effector region	-10.3898
								Asn116	G domain, base-binding loop I	-3.58454
								Lys117	G domain, base-binding loop I	-17.381
								Asp119	G domain, base-binding loop I	-2.95112
								Leu120	G domain, base-binding loop I	-0.45435
								Ser145	G domain, base-binding loop II	-1.75812
								Ala146	G domain, base-binding loop II	-4.61365
								Lys147	G domain, base-binding loop II	-5.50608
K-Ras	4DSU	6	ligand	-0.619723	3.15156	O (28)	Asn116	Ala11	G domain; P-loop	-0.950716
			target	-0.681009	3.21547	O (28)	Asn116	Asp12	G domain; P-loop	-8.00686
			target	-0.53966	3.33978	O (28)	Lys117	Gly13	G domain; P-loop	-10.6382
			target	-1.73717	2.91603	O (28)	Ala146	Val14	G domain; P-loop	-4.04182
								Gly15	G domain; P-loop	-6.05971
								Lys16	G domain; P-loop	-4.60829
								Ser17	G domain; P-loop	-5.19875
								Ala18	G domain	-2.02977
								Phe28	G domain	-9.67672
								Val29	G domain	-1.15217
								Asp30	G domain; switch I	-4.81823
								Glu31	G domain; switch I	-4.15433
								Tyr32	G domain; switch I, effector region	-9.27408
								Asp33	G domain; switch I, effector region	-7.00667
								Pro34	G domain; switch I, effector region	-15.3611
								Thr35	G domain; switch I, effector region	-1.03339
								Ile36	G domain; switch I, effector region	-0.857156
								Asp57	G domain	-1.7493
								Thr58	G domain	-2.36101
								Ala59	G domain	-4.02267
								Gly60	G domain; switch II	-0.650389
								Asn116	G domain, base-binding loop I	-6.16159
								Lys117	G domain, base-binding loop I	-20.568
								Asp119	G domain, base-binding loop I	-3.24122
								Leu120	G domain, base-binding loop I	-0.694625
								Ser145	G domain, base-binding loop II	-3.09632
								Ala146	G domain, base-binding loop II	-7.63522
								Lys147	G domain, base-binding loop II	-6.01017
K-Ras	4DSU	7	NA					Ala11	G domain; P-loop	-0.344208
								Asp12	G domain; P-loop	-2.01535
								Gly13	G domain; P-loop	-7.34947
								Val14	G domain; P-loop	-3.68402
								Gly15	G domain; P-loop	-5.20963
								Lys16	G domain; P-loop	-3.75517
								Ser17	G domain; P-loop	-5.71913
								Ala18	G domain	-1.52736
								Phe28	G domain	-9.41894
								Val29	G domain	-0.63556
								Asp30	G domain; switch I	-6.89492
								Glu31	G domain; switch I	-4.6088
								Tyr32	G domain; switch I, effector region	-19.2434
								Asp33	G domain; switch I, effector region	-5.38878
								Pro34	G domain; switch I, effector region	-11.7637
								Asn116	G domain, base-binding loop I	-3.59774
								Lys117	G domain, base-binding loop I	-17.9512
								Asp119	G domain, base-binding loop I	-2.96886
								Leu120	G domain, base-binding loop I	-0.495258
								Ser145	G domain, base-binding loop II	-1.93161
								Ala146	G domain, base-binding loop II	-5.04755
								Lys147	G domain, base-binding loop II	-5.6675
K-Ras	4DSU	8	target	-0.0151419	3.04943	O (7)	Ala18	Gly13	G domain; P-loop	-2.85345
								Val14	G domain; P-loop	-0.8203
								Gly15	G domain; P-loop	-6.95399
								Lys16	G domain; P-loop	-0.989426
								Ser17	G domain; P-loop	-13.7382
								Ala18	G domain	-8.11944
								Ile21	G domain	-5.13216
								Phe28	G domain	-9.75766
								Val29	G domain	-14.2221
								Asp30	G domain; switch I	-4.93006
								Glu31	G domain; switch I	-9.74001
								Tyr32	G domain; switch I, effector region	-13.7644
								Asp33	G domain; switch I, effector region	-7.22558
								Pro34	G domain; switch I, effector region	-2.29282
								Asp38	G domain; switch I, effector region	-0.506812
								Tyr40	G domain; switch I, effector region	-0.914509
								Asp57	G domain	-0.386441
								Asn116	G domain, base-binding loop I	-0.858805
								Lys117	G domain, base-binding loop I	-16.2194
								Asp119	G domain, base-binding loop I	-3.58843
								Leu120	G domain, base-binding loop I	-3.37166
								Ala146	G domain, base-binding loop II	-0.721792
								Lys147	G domain, base-binding loop II	-3.6413
K-Ras	4DSU	9	target	-0.659888	3.28843	O (7)	Lys117	Gly13	G domain; P-loop	-5.86248
								Val14	G domain; P-loop	-1.73678
								Gly15	G domain; P-loop	-4.82772
								Ser17	G domain; P-loop	-0.315356
								Ala18	G domain	-3.08903
								Phe28	G domain	-9.64451
								Val29	G domain	-1.80273
								Asp30	G domain; switch I	-11.4178
								Glu31	G domain; switch I	-5.94926
								Tyr32	G domain; switch I, effector region	-11.6581
								Asn116	G domain, base-binding loop I	-3.7122
								Lys117	G domain, base-binding loop I	-21.8804
								Asp119	G domain, base-binding loop I	-4.96187
								Leu120	G domain, base-binding loop I	-5.99304
								Ser145	G domain, base-binding loop II	-2.76051
								Ala146	G domain, base-binding loop II	-5.18336
								Lys147	G domain, base-binding loop II	-7.06697
K-Ras	4DSU	10	target	-0.481648	3.33038	O (7)	Lys117	Asp12	G domain; P-loop	-0.326016
								Gly13	G domain; P-loop	-7.33792
								Val14	G domain; P-loop	-2.8054
								Gly15	G domain; P-loop	-4.71421
								Lys16	G domain; P-loop	-0.476589
								Ser17	G domain; P-loop	-0.7097
								Ala18	G domain	-2.14156
								Phe28	G domain	-9.24987
								Val29	G domain	-1.46529
								Asp30	G domain; switch I	-10.9481
								Glu31	G domain; switch I	-5.76902
								Tyr32	G domain; switch I, effector region	-11.4019
								Asn116	G domain, base-binding loop I	-3.88747
								Lys117	G domain, base-binding loop I	-22.0366
								Asp119	G domain, base-binding loop I	-4.7247
								Leu120	G domain, base-binding loop I	-5.81455
								Ser145	G domain, base-binding loop II	-2.89379
								Ala146	G domain, base-binding loop II	-5.20871
								Lys147	G domain, base-binding loop II	-6.86223
K-Ras	4DSU	11	target	-0.879883	3.13884	O (7)	Lys117	Gly13	G domain; P-loop	-6.35822
								Val14	G domain; P-loop	-1.9779
								Gly15	G domain; P-loop	-4.65001
								Ala18	G domain	-3.11912
								Phe28	G domain	-10.165
								Val29	G domain	-1.57219
								Asp30	G domain; switch I	-12.0454
								Glu31	G domain; switch I	-5.79766
								Tyr32	G domain; switch I, effector region	-10.499
								Asn116	G domain, base-binding loop I	-3.69669
								Lys117	G domain, base-binding loop I	-22.9675
								Asp119	G domain, base-binding loop I	-4.68621
								Leu120	G domain, base-binding loop I	-6.08758
								Ser145	G domain, base-binding loop II	-2.67478
								Ala146	G domain, base-binding loop II	-5.07401
								Lys147	G domain, base-binding loop II	-6.89456
K-Ras	4DSU	12	target	-0.345407	3.47279	N (28)	Lys16	Ala11	G domain; P-loop	-0.95343
			target	-0.106406	3.5715	N (28)	Lys16	Asp12	G domain; P-loop	-3.60745
			target	-0.158625	3.21637	O (29)	Lys16	Gly13	G domain; P-loop	-9.51377
			target	-2.46011	3.10798	O (29)	Ser17	Val14	G domain; P-loop	-6.11401
			target	-1.15481	3.08866	O (30)	Gly13	Gly15	G domain; P-loop	-9.3108
			target	-1.05338	3.04728	O (30)	Val14	Lys16	G domain; P-loop	-9.00926
			target	-2.5	2.99419	O (30)	Gly15	Ser17	G domain; P-loop	-8.6774
			target	-0.379408	3.22449	O (30)	Lys16	Ala18	G domain	-1.13948
			target	-0.101646	3.33511	O (30)	Lys16	Phe28	G domain	-9.41826
								Val29	G domain	-0.64947
								Asp30	G domain; switch I	-7.04284
								Glu31	G domain; switch I	-4.26793
								Tyr32	G domain; switch I, effector region	-19.031
								Asp33	G domain; switch I, effector region	-5.54879
								Pro34	G domain; switch I, effector region	-12.3093
								Asp57	G domain	-0.879347
								Thr58	G domain	-0.424073
								Asn116	G domain, base-binding loop I	-3.64021
								Lys117	G domain, base-binding loop I	-17.7793
								Asp119	G domain, base-binding loop I	-2.96845
								Leu120	G domain, base-binding loop I	-0.8205
								Ser145	G domain, base-binding loop II	-1.86956
								Ala146	G domain, base-binding loop II	-4.96642
								Lys147	G domain, base-binding loop II	-5.52689
K-Ras	4DSU	13	target	-0.761171	3.10712	O (7)	Lys117	Asp12	G domain; P-loop	-0.785727
			target	-0.583415	3.39548	N (28)	Gly15	Gly13	G domain; P-loop	-9.55755
			target	-1.71416	3.18169	O (29)	Ser17	Val14	G domain; P-loop	-4.62795
			target	-0.788439	3.25701	O (30)	Gly13	Gly15	G domain; P-loop	-9.63799
			target	-0.128752	3.33979	O (30)	Val14	Lys16	G domain; P-loop	-3.30736
			target	-2.08204	3.01757	O (30)	Gly15	Ser17	G domain; P-loop	-4.5256
								Ala18	G domain	-3.06718
								Phe28	G domain	-7.83238
								Val29	G domain	-0.741135
								Asp30	G domain; switch I	-5.37497
								Glu31	G domain; switch I	-4.24616
								Tyr32	G domain; switch I, effector region	-10.9101
								Asn116	G domain, base-binding loop I	-3.89206
								Lys117	G domain, base-binding loop I	-22.1616
								Asp119	G domain, base-binding loop I	-4.12785
								Leu120	G domain, base-binding loop I	-5.57002
								Ser145	G domain, base-binding loop II	-2.81128
								Ala146	G domain, base-binding loop II	-5.18228
								Lys147	G domain, base-binding loop II	-6.54847
K-Ras	4DSU	14	target	-1.86172	3.08542	O (28)	Gly15	Ala11	G domain; P-loop	-0.544042
			target	-0.627888	3.28065	O (28)	Lys16	Asp12	G domain; P-loop	-2.03914
								Gly13	G domain; P-loop	-8.99801
								Val14	G domain; P-loop	-5.49518
								Gly15	G domain; P-loop	-8.17046
								Lys16	G domain; P-loop	-4.19713
								Ser17	G domain; P-loop	-5.93297
								Ala18	G domain	-1.55789
								Phe28	G domain	-9.52991
								Val29	G domain	-0.549347
								Asp30	G domain; switch I	-7.57633
								Glu31	G domain; switch I	-4.50232
								Tyr32	G domain; switch I, effector region	-19.7268
								Asp33	G domain; switch I, effector region	-4.8487
								Pro34	G domain; switch I, effector region	-10.0525
								Asn116	G domain, base-binding loop I	-3.59092
								Lys117	G domain, base-binding loop I	-17.4719
								Asp119	G domain, base-binding loop I	-2.94219
								Leu120	G domain, base-binding loop I	-0.501442
								Ser145	G domain, base-binding loop II	-1.76984
								Ala146	G domain, base-binding loop II	-4.58807
								Lys147	G domain, base-binding loop II	-5.4836
K-Ras	4DSU	15	target	-1.55847	3.27699	O (28)	Ser17	Asp12	G domain; P-loop	-0.705001
			target	-2.205	2.89648	O (28)	Ser17	Gly13	G domain; P-loop	-9.06559
								Val14	G domain; P-loop	-2.88689
								Gly15	G domain; P-loop	-6.01701
								Lys16	G domain; P-loop	-5.66114
								Ser17	G domain; P-loop	-8.02921
								Ala18	G domain	-1.53281
								Phe28	G domain	-9.44636
								Val29	G domain	-0.440982
								Asp30	G domain; switch I	-8.69111
								Glu31	G domain; switch I	-4.59149
								Tyr32	G domain; switch I, effector region	-18.4312
								Asp33	G domain; switch I, effector region	-4.55579
								Pro34	G domain; switch I, effector region	-8.74566
								Asp57	G domain	-1.4205
								Thr58	G domain	-0.443053
								Asn116	G domain, base-binding loop I	-3.64549
								Lys117	G domain, base-binding loop I	-18.4274
								Asp119	G domain, base-binding loop I	-2.99908
								Leu120	G domain, base-binding loop I	-1.48766
								Ser145	G domain, base-binding loop II	-2.39902
								Ala146	G domain, base-binding loop II	-4.70013
								Lys147	G domain, base-binding loop II	-5.84986
K-Ras	4DSU	16	target	-2.5	3.08362	O (14)	Ala18	Asp12	G domain; P-loop	-0.392272
			target	-1.21598	3.29523	O (11)	Asp33	Gly13	G domain; P-loop	-6.05748
								Val14	G domain; P-loop	-2.68016
								Gly15	G domain; P-loop	-8.34688
								Lys16	G domain; P-loop	-4.98982
								Ser17	G domain; P-loop	-7.72052
								Ala18	G domain	-8.50566
								Phe28	G domain	-8.13586
								Val29	G domain	-2.15365
								Asp30	G domain; switch I	-2.29796
								Glu31	G domain; switch I	-3.95954
								Tyr32	G domain; switch I, effector region	-9.45117
								Asp33	G domain; switch I, effector region	-5.33828
								Pro34	G domain; switch I, effector region	-6.7229
								Asn116	G domain, base-binding loop I	-2.76117
								Lys117	G domain, base-binding loop I	-13.2659
								Asp119	G domain, base-binding loop I	-1.14283
								Ala146	G domain, base-binding loop II	-3.07068
								Lys147	G domain, base-binding loop II	-2.49887
K-Ras	4DSU	17	target	-2.5	3.04776	O (19)	Asp33	Gly13	G domain; P-loop	-5.23673
								Val14	G domain; P-loop	-4.08368
								Gly15	G domain; P-loop	-6.26167
								Ser17	G domain; P-loop	-4.8671
								Ala18	G domain	-6.30237
								Phe28	G domain	-12.4355
								Val29	G domain	-4.26756
								Asp30	G domain; switch I	-2.09111
								Glu31	G domain; switch I	-5.26921
								Tyr32	G domain; switch I, effector region	-8.47741
								Asp33	G domain; switch I, effector region	-4.89293
								Pro34	G domain; switch I, effector region	-2.21379
								Asn116	G domain, base-binding loop I	-2.73143
								Lys117	G domain, base-binding loop I	-17.9864
								Asp119	G domain, base-binding loop I	-4.58425
								Leu120	G domain, base-binding loop I	-2.32306
								Ser145	G domain, base-binding loop II	-0.569169
								Ala146	G domain, base-binding loop II	-3.27331
								Lys147	G domain, base-binding loop II	-8.27104
K-Ras	4DSU	18	target	-2.42079	3.11584	O (19)	Asp33	Gly13	G domain; P-loop	-5.34991
			ligand	-0.199463	3.54769	O (19)	Pro34	Gly15	G domain; P-loop	-2.71481
								Ser17	G domain; P-loop	-3.12912
								Ala18	G domain	-4.15939
								Phe28	G domain	-11.5091
								Val29	G domain	-4.89876
								Asp30	G domain; switch I	-10.5529
								Glu31	G domain; switch I	-6.92097
								Tyr32	G domain; switch I, effector region	-13.7078
								Asp33	G domain; switch I, effector region	-6.95465
								Pro34	G domain; switch I, effector region	-8.01316
								Lys117	G domain, base-binding loop I	-13.6825
								Asp119	G domain, base-binding loop I	-1.46228
								Leu120	G domain, base-binding loop I	-3.23413
								Ala146	G domain, base-binding loop II	-0.312694
								Lys147	G domain, base-binding loop II	-1.52941
K-Ras	4DSU	19	ligand	-0.0645	3.32362	N (7)	Ser17	Ala11	G domain; P-loop	-1.12145
			target	-1.12398	3.12452	O (26)	Val14	Asp12	G domain; P-loop	-3.33965
			target	-2.5	3.04529	O (26)	Gly15	Gly13	G domain; P-loop	-7.59344
			target	-2.09883	3.14258	O (26)	Lys16	Val14	G domain; P-loop	-6.06145
			target	-1.67043	3.18479	O (26)	Lys16	Gly15	G domain; P-loop	-11.8567
			target	-2.5	3.01736	O (8)	Ser17	Lys16	G domain; P-loop	-12.8713
								Ser17	G domain; P-loop	-11.5219
								Ala18	G domain	-0.972019
								Phe28	G domain	-10.542
								Val29	G domain	-5.50338
								Asp30	G domain; switch I	-7.2633
								Glu31	G domain; switch I	-4.05527
								Tyr32	G domain; switch I, effector region	-10.0719
								Asp33	G domain; switch I, effector region	-5.18897
								Pro34	G domain; switch I, effector region	-6.50254
								Asn116	G domain, base-binding loop I	-1.47024
								Lys117	G domain, base-binding loop I	-13.8656
								Asp119	G domain, base-binding loop I	-2.09492
								Leu120	G domain, base-binding loop I	-1.031
								Ala146	G domain, base-binding loop II	-1.28609
								Lys147	G domain, base-binding loop II	-2.19179
K-Ras	4DSU	20	target	-2.44442	3.11112	O (19)	Asp33	Gly13	G domain; P-loop	-5.30375
								Val14	G domain; P-loop	-4.34503
								Gly15	G domain; P-loop	-6.22412
								Ser17	G domain; P-loop	-4.81931
								Ala18	G domain	-6.65764
								Phe28	G domain	-12.1905
								Val29	G domain	-3.51708
								Asp30	G domain; switch I	-2.03042
								Glu31	G domain; switch I	-5.23049
								Tyr32	G domain; switch I, effector region	-8.50131
								Asp33	G domain; switch I, effector region	-4.7814
								Pro34	G domain; switch I, effector region	-2.08726
								Asn116	G domain, base-binding loop I	-2.7773
								Lys117	G domain, base-binding loop I	-17.9378
								Asp119	G domain, base-binding loop I	-4.65306
								Leu120	G domain, base-binding loop I	-2.635
								Ser145	G domain, base-binding loop II	-0.577657
								Ala146	G domain, base-binding loop II	-3.50118
								Lys147	G domain, base-binding loop II	-8.17369
K-Ras	4DSU	21	target	-2.5	3.01496	O (19)	Asp33	Gly13	G domain; P-loop	-3.95539
								Val14	G domain; P-loop	-1.93703
								Gly15	G domain; P-loop	-3.44188
								Ser17	G domain; P-loop	-4.58529
								Ala18	G domain	-5.01736
								Phe28	G domain	-11.1944
								Val29	G domain	-2.9016
								Asp30	G domain; switch I	-4.53663
								Glu31	G domain; switch I	-5.31751
								Tyr32	G domain; switch I, effector region	-10.7541
								Asp33	G domain; switch I, effector region	-6.81331
								Pro34	G domain; switch I, effector region	-3.91634
								Asn116	G domain, base-binding loop I	-3.34364
								Lys117	G domain, base-binding loop I	-19.0522
								Asp119	G domain, base-binding loop I	-3.5875
								Leu120	G domain, base-binding loop I	-0.357697
								Ser145	G domain, base-binding loop II	-2.18612
								Ala146	G domain, base-binding loop II	-3.51783
								Lys147	G domain, base-binding loop II	-5.68391
K-Ras	4DSU	22	target	-1.04033	3.28256	O (22)	Ala18	Gly13	G domain; P-loop	-5.02585
			target	-2.5	3.05787	O (20)	Asp33	Val14	G domain; P-loop	-1.98589
								Gly15	G domain; P-loop	-7.05125
								Lys16	G domain; P-loop	-0.330173
								Ser17	G domain; P-loop	-4.83319
								Ala18	G domain	-4.87011
								Phe28	G domain	-11.8879
								Val29	G domain	-2.33046
								Asp30	G domain; switch I	-3.23853
								Glu31	G domain; switch I	-3.93504
								Tyr32	G domain; switch I, effector region	-8.41266
								Asp33	G domain; switch I, effector region	-5.84599
								Pro34	G domain; switch I, effector region	-3.82063
								Asn116	G domain, base-binding loop I	-2.58417
								Lys117	G domain, base-binding loop I	-18.315
								Asp119	G domain, base-binding loop I	-5.07395
								Leu120	G domain, base-binding loop I	-2.71073
								Ser145	G domain, base-binding loop II	-1.8379
								Ala146	G domain, base-binding loop II	-2.84357
								Lys147	G domain, base-binding loop II	-8.41739
K-Ras	4DSU	23	target	-0.646535	3.39953	O (10)	Asn116	Gly13	G domain; P-loop	-5.6563
			target	-1.70615	3.15342	O (21)	Ala18	Val14	G domain; P-loop	-3.59233
			target	-2.42254	3.08141	O (19)	Asp33	Gly15	G domain; P-loop	-6.80135
								Lys16	G domain; P-loop	-0.53328
								Ser17	G domain; P-loop	-4.44033
								Ala18	G domain	-7.73592
								Phe28	G domain	-12.214
								Val29	G domain	-1.93421
								Asp30	G domain; switch I	-1.161
								Glu31	G domain; switch I	-3.31019
								Tyr32	G domain; switch I, effector region	-7.91907
								Asp33	G domain; switch I, effector region	-5.81469
								Pro34	G domain; switch I, effector region	-3.65045
								Asn116	G domain, base-binding loop I	-4.72684
								Lys117	G domain, base-binding loop I	-20.2428
								Asp119	G domain, base-binding loop I	-2.17539
								Leu120	G domain, base-binding loop I	-2.0426
								Ser145	G domain, base-binding loop II	-1.99722
								Ala146	G domain, base-binding loop II	-4.94048
								Lys147	G domain, base-binding loop II	-8.80179
K-Ras	4DSU	24	target	-1.83254	3.10154	O (21)	Ala18	Gly13	G domain; P-loop	-5.30201
			target	-2.49349	3.1013	O (19)	Asp33	Val14	G domain; P-loop	-2.83553
								Gly15	G domain; P-loop	-7.91188
								Lys16	G domain; P-loop	-0.846864
								Ser17	G domain; P-loop	-5.09621
								Ala18	G domain	-6.57411
								Phe28	G domain	-11.5912
								Val29	G domain	-2.17326
								Asp30	G domain; switch I	-2.07649
								Glu31	G domain; switch I	-3.38506
								Tyr32	G domain; switch I, effector region	-7.412
								Asp33	G domain; switch I, effector region	-5.80334
								Pro34	G domain; switch I, effector region	-3.68439
								Asn116	G domain, base-binding loop I	-2.51636
								Lys117	G domain, base-binding loop I	-17.9172
								Asp119	G domain, base-binding loop I	-4.31073
								Leu120	G domain, base-binding loop I	-2.68737
								Ser145	G domain, base-binding loop II	-0.5319
								Ala146	G domain, base-binding loop II	-3.1168
								Lys147	G domain, base-binding loop II	-8.08265
K-Ras	4DSU	25	target	-1.43785	3.20877	O (22)	Ala18	Gly13	G domain; P-loop	-4.98852
			target	-2.5	3.06152	O (20)	Asp33	Val14	G domain; P-loop	-2.29386
								Gly15	G domain; P-loop	-7.51985
								Lys16	G domain; P-loop	-0.415214
								Ser17	G domain; P-loop	-4.8129
								Ala18	G domain	-5.68932
								Phe28	G domain	-12.2736
								Val29	G domain	-2.20456
								Asp30	G domain; switch I	-2.76174
								Glu31	G domain; switch I	-3.72039
								Tyr32	G domain; switch I, effector region	-8.10466
								Asp33	G domain; switch I, effector region	-5.77321
								Pro34	G domain; switch I, effector region	-3.71073
								Asn116	G domain, base-binding loop I	-3.08941
								Lys117	G domain, base-binding loop I	-19.6251
								Asp119	G domain, base-binding loop I	-5.35787
								Leu120	G domain, base-binding loop I	-2.82216
								Ser145	G domain, base-binding loop II	-2.10262
								Ala146	G domain, base-binding loop II	-3.48509
								Lys147	G domain, base-binding loop II	-9.13878
K-Ras	4DSU	26	target	-2.5	2.88323	O (7)	Lys117	Ala11	G domain; P-loop	-0.411445
			target	-0.772025	3.33062	O (30)	Lys147	Asp12	G domain; P-loop	-5.51388
								Gly13	G domain; P-loop	-12.5016
								Val14	G domain; P-loop	-2.43778
								Gly15	G domain; P-loop	-6.88587
								Lys16	G domain; P-loop	-6.60183
								Ser17	G domain; P-loop	-7.13182
								Ala18	G domain	-2.91929
								Phe28	G domain	-6.61583
								Val29	G domain	-0.837941
								Asp30	G domain; switch I	-4.51427
								Glu31	G domain; switch I	-4.36324
								Tyr32	G domain; switch I, effector region	-12.8719
								Asp33	G domain; switch I, effector region	-2.1582
								Pro34	G domain; switch I, effector region	-9.0305
								Thr58	G domain	-0.311687
								Asn116	G domain, base-binding loop I	-1.76719
								Lys117	G domain, base-binding loop I	-23.6063
								Asp119	G domain, base-binding loop I	-5.41184
								Leu120	G domain, base-binding loop I	-5.48933
								Ser145	G domain, base-binding loop II	-2.66039
								Ala146	G domain, base-binding loop II	-3.11135
								Lys147	G domain, base-binding loop II	-6.75757
K-Ras	4DSU	27	target	-2.5	2.87443	O (8)	Asp33	Gly13	G domain; P-loop	-3.95892
								Val14	G domain; P-loop	-2.6298
								Gly15	G domain; P-loop	-6.81229
								Ser17	G domain; P-loop	-10.3016
								Ala18	G domain	-6.40649
								Ile21	G domain	-3.76718
								Phe28	G domain	-13.1871
								Val29	G domain	-12.9592
								Asp30	G domain; switch I	-3.55863
								Glu31	G domain; switch I	-7.21055
								Tyr32	G domain; switch I, effector region	-15.2383
								Asp33	G domain; switch I, effector region	-11.5006
								Pro34	G domain; switch I, effector region	-2.88543
								Ile36	G domain; switch I, effector region	-0.442952
								Asp38	G domain; switch I, effector region	-2.81976
								Tyr40	G domain; switch I, effector region	-1.58866
								Asn116	G domain, base-binding loop I	-3.05547
								Lys117	G domain, base-binding loop I	-18.6907
								Asp119	G domain, base-binding loop I	-4.99201
								Leu120	G domain, base-binding loop I	-2.43824
								Ser145	G domain, base-binding loop II	-1.59054
								Ala146	G domain, base-binding loop II	-3.56854
								Lys147	G domain, base-binding loop II	-8.43656
K-Ras	4DSU	28	target	-2.5	3.01721	O (7)	Lys117	Asp12	G domain; P-loop	-0.593233
			ligand	-0.0576108	3.58848	O (24)	Asp119	Gly13	G domain; P-loop	-7.35182
			ligand	-1.00959	3.39808	O (12)	Asp30	Val14	G domain; P-loop	-0.421292
			ligand	-2.5	3.04571	O (12)	Glu31	Gly15	G domain; P-loop	-1.76522
								Ser17	G domain; P-loop	-1.84674
								Ala18	G domain	-1.53224
								Phe28	G domain	-8.00263
								Val29	G domain	-0.477314
								Asp30	G domain; switch I	-10.4336
								Glu31	G domain; switch I	-8.03519
								Tyr32	G domain; switch I, effector region	-19.584
								Asp33	G domain; switch I, effector region	-2.15343
								Pro34	G domain; switch I, effector region	-5.90237
								Asn116	G domain, base-binding loop I	-3.51404
								Lys117	G domain, base-binding loop I	-23.0011
								Asp119	G domain, base-binding loop I	-4.6333
								Leu120	G domain, base-binding loop I	-5.90659
								Ser145	G domain, base-binding loop II	-1.97161
								Ala146	G domain, base-binding loop II	-4.75771
								Lys147	G domain, base-binding loop II	-6.9321

## Sheet: 4DSU (GDP-b)
Target		Ligand	H-bonds					Total interactions
Protein	3D structure		Donor	Energy	Length	Ligand contribution with atom type (no.)	Target contribution	Interacting AA residue	Localisation (domain, region, interactions)	Total
K-Ras	4DSUGDP-b	1	target	-0.136735	3.36474	O (8)	Ser39	Lys5	G domain	-6.10391
			target	-2.5	3.08944	O (8)	Ser39	Leu6	G domain	-3.66415
								Val7	G domain	-2.85245
								Glu37	G domain; switch I, effector region	-8.63563
								Asp38	G domain; switch I, effector region	-3.73953
								Ser39	G domain; effector region	-12.4553
								Arg41	G domain	-2.50248
								Asp54	G domain	-9.71916
								Ile55	G domain	-3.53951
								Leu56	G domain	-21.0849
								Ala66	G domain; switch II	-0.733294
								Met67	G domain; switch II	-12.3574
								Gln70	G domain; switch II	-8.05219
								Tyr71	G domain; switch II	-10.5582
								Thr74	G domain; switch II	-5.62855
								Gly75	G domain; switch II	-1.72317
K-Ras	4DSUGDP-b	2	target	-0.143912	3.36593	O (8)	Ser39	Lys5	G domain	-6.23993
			target	-2.5	3.07546	O (8)	Ser39	Leu6	G domain	-3.6817
								Val7	G domain	-2.86123
								Glu37	G domain; switch I, effector region	-8.44284
								Asp38	G domain; switch I, effector region	-3.7142
								Ser39	G domain; effector region	-12.3261
								Arg41	G domain	-2.53903
								Asp54	G domain	-9.90554
								Ile55	G domain	-3.53679
								Leu56	G domain	-20.9484
								Ala66	G domain; switch II	-1.74658
								Met67	G domain; switch II	-12.9459
								Arg68	G domain; switch II	-0.37751
								Gln70	G domain; switch II	-8.67524
								Tyr71	G domain; switch II	-10.7757
								Thr74	G domain; switch II	-5.82413
								Gly75	G domain; switch II	-1.77541
K-Ras	4DSUGDP-b	3	target	-0.0704093	3.17248	O (8)	Ser39	Lys5	G domain	-5.1061
			target	-2.5	2.96569	O (8)	Ser39	Leu6	G domain	-3.31759
								Val7	G domain	-2.69599
								Glu37	G domain; switch I, effector region	-8.69704
								Asp38	G domain; switch I, effector region	-3.65572
								Ser39	G domain; effector region	-11.9679
								Arg41	G domain	-2.47002
								Asp54	G domain	-9.0775
								Ile55	G domain	-3.12248
								Leu56	G domain	-19.8904
								Ala66	G domain; switch II	-1.8214
								Met67	G domain; switch II	-13.5169
								Gln70	G domain; switch II	-6.97225
								Tyr71	G domain; switch II	-8.18411
								Thr74	G domain; switch II	-5.50759
								Gly75	G domain; switch II	-1.66661
K-Ras	4DSUGDP-b	4	target	-0.121261	3.3666	O (8)	Ser39	Lys5	G domain	-6.06036
			target	-2.5	3.0716	O (8)	Ser39	Leu6	G domain	-3.63578
								Val7	G domain	-2.83431
								Glu37	G domain; switch I, effector region	-8.48328
								Asp38	G domain; switch I, effector region	-3.64158
								Ser39	G domain; effector region	-12.2801
								Arg41	G domain	-2.46553
								Asp54	G domain	-9.66665
								Ile55	G domain	-3.39406
								Leu56	G domain	-20.8217
								Ala66	G domain; switch II	-1.18884
								Met67	G domain; switch II	-13.6195
								Arg68	G domain; switch II	-0.365067
								Gln70	G domain; switch II	-8.38816
								Tyr71	G domain; switch II	-10.7689
								Thr74	G domain; switch II	-5.80001
								Gly75	G domain; switch II	-1.75563
K-Ras	4DSUGDP-b	5	target	-0.130421	3.33737	O (8)	Ser39	Lys5	G domain	-6.16594
			target	-2.5	3.06131	O (8)	Ser39	Leu6	G domain	-3.64248
								Val7	G domain	-2.83295
								Glu37	G domain; switch I, effector region	-8.45982
								Asp38	G domain; switch I, effector region	-3.68263
								Ser39	G domain; effector region	-12.2245
								Arg41	G domain	-2.52081
								Asp54	G domain	-9.78537
								Ile55	G domain	-3.44663
								Leu56	G domain	-20.7656
								Ala66	G domain; switch II	-1.29439
								Met67	G domain; switch II	-12.5827
								Arg68	G domain; switch II	-0.345889
								Gln70	G domain; switch II	-8.25906
								Tyr71	G domain; switch II	-10.3034
								Thr74	G domain; switch II	-5.8633
								Gly75	G domain; switch II	-1.77626
K-Ras	4DSUGDP-b	6	ligand	-1.93813	3.21237	O (28)	Ala66	Lys5	G domain	-5.96592
			target	-2.12274	3.17545	O (8)	Ser39	Leu6	G domain	-3.63828
								Val7	G domain	-2.83277
								Glu37	G domain; switch I, effector region	-7.82326
								Asp38	G domain; switch I, effector region	-2.84638
								Ser39	G domain; effector region	-11.1222
								Arg41	G domain	-2.31849
								Asp54	G domain	-9.47614
								Ile55	G domain	-3.50885
								Leu56	G domain	-19.7714
								Ala66	G domain; switch II	-4.19707
								Met67	G domain; switch II	-14.3677
								Arg68	G domain; switch II	-0.435318
								Gln70	G domain; switch II	-9.02698
								Tyr71	G domain; switch II	-8.99687
								Thr74	G domain; switch II	-5.65934
								Gly75	G domain; switch II	-1.72323
K-Ras	4DSUGDP-b	7	target	-0.159444	3.35386	O (8)	Ser39	Lys5	G domain	-5.49579
			target	-2.5	2.99978	O (8)	Ser39	Leu6	G domain	-3.45354
								Val7	G domain	-2.73782
								Glu37	G domain; switch I, effector region	-8.40079
								Asp38	G domain; switch I, effector region	-3.70288
								Ser39	G domain; effector region	-12.4084
								Arg41	G domain	-2.5653
								Asp54	G domain	-9.54251
								Ile55	G domain	-3.21062
								Leu56	G domain	-20.6715
								Ala66	G domain; switch II	-1.55675
								Met67	G domain; switch II	-12.7182
								Arg68	G domain; switch II	-0.33024
								Gln70	G domain; switch II	-9.21174
								Tyr71	G domain; switch II	-11.7648
								Thr74	G domain; switch II	-5.92905
								Gly75	G domain; switch II	-1.70759
K-Ras	4DSUGDP-b	8	target	-0.0590257	3.273	O (8)	Ser39	Lys5	G domain	-5.49775
			target	-2.5	3.03696	O (8)	Ser39	Leu6	G domain	-3.52882
								Val7	G domain	-2.78527
								Glu37	G domain; switch I, effector region	-8.46747
								Asp38	G domain; switch I, effector region	-3.51252
								Ser39	G domain; effector region	-12.0091
								Arg41	G domain	-2.51531
								Asp54	G domain	-9.49593
								Ile55	G domain	-3.46077
								Leu56	G domain	-19.8613
								Ala66	G domain; switch II	-1.95349
								Met67	G domain; switch II	-14.0813
								Gln70	G domain; switch II	-7.67188
								Tyr71	G domain; switch II	-7.96777
								Thr74	G domain; switch II	-5.6432
								Gly75	G domain; switch II	-1.68468
K-Ras	4DSUGDP-b	9	target	-0.131627	3.34347	O (8)	Ser39	Lys5	G domain	-6.23123
			target	-2.5	3.08094	O (8)	Ser39	Leu6	G domain	-3.69438
								Val7	G domain	-2.86297
								Glu37	G domain; switch I, effector region	-8.54578
								Asp38	G domain; switch I, effector region	-3.6311
								Ser39	G domain; effector region	-12.1826
								Arg41	G domain	-2.52113
								Asp54	G domain	-9.87552
								Ile55	G domain	-3.5442
								Leu56	G domain	-20.8042
								Ala66	G domain; switch II	-2.07022
								Met67	G domain; switch II	-15.5339
								Arg68	G domain; switch II	-0.417175
								Gln70	G domain; switch II	-8.8309
								Tyr71	G domain; switch II	-10.5482
								Thr74	G domain; switch II	-5.81276
								Gly75	G domain; switch II	-1.77574
K-Ras	4DSUGDP-b	10	target	-0.105496	3.33361	O (8)	Ser39	Lys5	G domain	-5.13745
			target	-2.5	3.01638	O (8)	Ser39	Leu6	G domain	-3.22654
								Val7	G domain	-2.64777
								Glu37	G domain; switch I, effector region	-8.87232
								Asp38	G domain; switch I, effector region	-3.63238
								Ser39	G domain; effector region	-11.8935
								Arg41	G domain	-2.33186
								Asp54	G domain	-8.98113
								Ile55	G domain	-3.02523
								Leu56	G domain	-19.7393
								Ala66	G domain; switch II	-1.94054
								Met67	G domain; switch II	-15.6018
								Arg68	G domain; switch II	-0.36709
								Gln70	G domain; switch II	-7.47596
								Tyr71	G domain; switch II	-8.97908
								Thr74	G domain; switch II	-5.53162
								Gly75	G domain; switch II	-1.64022
K-Ras	4DSUGDP-b	11	target	-2.19256	3.16149	O (8)	Ser39	Lys5	G domain	-5.08491
								Leu6	G domain	-3.23425
								Val7	G domain	-2.65052
								Glu37	G domain; switch I, effector region	-7.96317
								Asp38	G domain; switch I, effector region	-2.7313
								Ser39	G domain; effector region	-10.9881
								Arg41	G domain	-2.25919
								Asp54	G domain	-8.84874
								Ile55	G domain	-3.14835
								Leu56	G domain	-19.461
								Ala66	G domain; switch II	-1.53049
								Met67	G domain; switch II	-14.1986
								Arg68	G domain; switch II	-0.383811
								Gln70	G domain; switch II	-7.01795
								Tyr71	G domain; switch II	-8.41263
								Thr74	G domain; switch II	-5.41214
								Gly75	G domain; switch II	-1.62523
K-Ras	4DSUGDP-b	12	target	-0.155031	3.31876	O (8)	Ser39	Lys5	G domain	-5.86107
			target	-2.5	3.04286	O (8)	Ser39	Leu6	G domain	-3.53054
								Val7	G domain	-2.77864
								Glu37	G domain; switch I, effector region	-8.41691
								Asp38	G domain; switch I, effector region	-3.64606
								Ser39	G domain; effector region	-12.2416
								Arg41	G domain	-2.52649
								Asp54	G domain	-9.58126
								Ile55	G domain	-3.29556
								Leu56	G domain	-20.6354
								Ala66	G domain; switch II	-2.39371
								Met67	G domain; switch II	-15.2837
								Arg68	G domain; switch II	-0.392268
								Gln70	G domain; switch II	-9.92861
								Tyr71	G domain; switch II	-10.8624
								Thr74	G domain; switch II	-5.96981
								Gly75	G domain; switch II	-1.75287
K-Ras	4DSUGDP-b	13	target	-0.375446	3.28266	O (29)	Gln70	Lys5	G domain	-5.05173
			target	-0.0658041	3.18257	O (8)	Ser39	Leu6	G domain	-3.11246
			target	-2.5	3.02661	O (8)	Ser39	Val7	G domain	-2.61792
								Glu37	G domain; switch I, effector region	-8.2412
								Asp38	G domain; switch I, effector region	-3.53989
								Ser39	G domain; effector region	-11.6057
								Arg41	G domain	-2.48723
								Asp54	G domain	-8.87263
								Ile55	G domain	-2.83248
								Leu56	G domain	-19.2506
								Ala66	G domain; switch II	-1.6096
								Met67	G domain; switch II	-11.4224
								Gln70	G domain; switch II	-9.48117
								Tyr71	G domain; switch II	-7.85381
								Thr74	G domain; switch II	-6.10561
								Gly75	G domain; switch II	-1.67854
K-Ras	4DSUGDP-b	14	target	-0.148007	3.32622	O (8)	Ser39	Lys5	G domain	-6.0556
			target	-2.5	3.06648	O (8)	Ser39	Leu6	G domain	-3.59365
								Val7	G domain	-2.80395
								Glu37	G domain; switch I, effector region	-8.49975
								Asp38	G domain; switch I, effector region	-3.70846
								Ser39	G domain; effector region	-12.29
								Arg41	G domain	-2.50847
								Asp54	G domain	-9.70879
								Ile55	G domain	-3.41328
								Leu56	G domain	-20.8831
								Ala66	G domain; switch II	-2.59944
								Met67	G domain; switch II	-14.8739
								Arg68	G domain; switch II	-0.39233
								Gln70	G domain; switch II	-10.9193
								Tyr71	G domain; switch II	-10.9175
								Thr74	G domain; switch II	-5.8386
								Gly75	G domain; switch II	-1.7469
K-Ras	4DSUGDP-b	15	target	-0.118984	3.36086	O (8)	Ser39	Lys5	G domain	-6.29897
			target	-2.5	3.09837	O (8)	Ser39	Leu6	G domain	-3.69071
								Val7	G domain	-2.86744
								Glu37	G domain; switch I, effector region	-8.33464
								Asp38	G domain; switch I, effector region	-3.55612
								Ser39	G domain; effector region	-12.0448
								Arg41	G domain	-2.4932
								Asp54	G domain	-9.78756
								Ile55	G domain	-3.40538
								Leu56	G domain	-20.1988
								Ala66	G domain; switch II	-2.67061
								Met67	G domain; switch II	-14.5424
								Arg68	G domain; switch II	-0.393878
								Gln70	G domain; switch II	-9.90969
								Tyr71	G domain; switch II	-9.17011
								Thr74	G domain; switch II	-5.99363
								Gly75	G domain; switch II	-1.82481
K-Ras	4DSUGDP-b	16	target	-0.0999185	3.33349	O (11)	Tyr71	Lys5	G domain	-2.5439
								Leu6	G domain	-0.821187
								Val7	G domain	-0.816638
								Glu37	G domain; switch I, effector region	-2.21086
								Ser39	G domain; effector region	-3.01616
								Arg41	G domain	-0.372554
								Asp54	G domain	-4.94756
								Ile55	G domain	-2.40055
								Leu56	G domain	-18.0642
								Ala66	G domain; switch II	-1.83244
								Met67	G domain; switch II	-16.4183
								Gln70	G domain; switch II	-8.38622
								Tyr71	G domain; switch II	-14.3318
								Thr74	G domain; switch II	-4.13011
								Gly75	G domain; switch II	-0.444861
K-Ras	4DSUGDP-b	17	target	-0.794923	3.05919	O (19)	Tyr137	Glu107	G domain, base-binding loop I	-1.44551
			ligand	-0.966174	3.40677	O (10)	Lys165	Asp108	G domain, base-binding loop I	-10.1206
								Val109	G domain, base-binding loop I	-4.09025
								Pro110	G domain, base-binding loop I	-1.85097
								Met111	G domain, base-binding loop I	-1.44439
								Tyr137	G domain	-4.89487
								Gly138	G domain	-8.41189
								Ile139	G domain	-4.05937
								Glu162	G domain	-6.42417
								Lys165	G domain	-25.298
								His166	Hypervariable region	-4.6253
								Glu168	Hypervariable region	-0.323965
								Lys169	Hypervariable region	-11.1881
K-Ras	4DSUGDP-b	18	target	-0.803779	3.12206	O (19)	Tyr137	Arg97	G domain	-0.382331
			ligand	-0.922428	3.41551	O (10)	Lys165	Glu107	G domain	-2.36913
								Asp108	G domain	-12.5876
								Val109	G domain	-3.98372
								Pro110	G domain	-1.38309
								Met111	G domain	-1.30488
								Tyr137	G domain	-5.25857
								Gly138	G domain	-8.54608
								Ile139	G domain	-3.71392
								Glu162	G domain	-6.12806
								Lys165	G domain	-25.1304
								His166	Hypervariable region	-4.46893
								Glu168	Hypervariable region	-0.335526
								Lys169	Hypervariable region	-11.3008
K-Ras	4DSUGDP-b	19	ligand	-1.42033	2.92686	N (23)	Glu107	Glu107	G domain	-6.28626
			ligand	-0.0509804	3.27454	N (23)	Asp108	Asp108	G domain	-17.0177
			target	-0.874588	3.11444	O (19)	Lys165	Val109	G domain	-4.03994
								Pro110	G domain	-0.879064
								Met111	G domain	-0.727683
								Tyr137	G domain	-4.52711
								Gly138	G domain	-8.85417
								Ile139	G domain	-3.37457
								Glu162	G domain	-6.57241
								Lys165	G domain	-25.3927
								His166	Hypervariable region	-4.14784
								Glu168	Hypervariable region	-0.317663
								Lys169	Hypervariable region	-11.1594
K-Ras	4DSUGDP-b	20	target	-2.11907	3.17619	O (10)	Lys165	Glu107	G domain	-0.824227
			ligand	-0.334937	3.53301	O (19)	Val109	Asp108	G domain	-9.4637
								Val109	G domain	-4.57523
								Pro110	G domain	-2.20788
								Met111	G domain	-1.70584
								Tyr137	G domain	-2.95653
								Gly138	G domain	-7.58393
								Ile139	G domain	-3.91413
								Glu162	G domain	-6.10359
								Lys165	G domain	-27.3319
								His166	Hypervariable region	-4.44614
								Lys169	Hypervariable region	-11.2038
K-Ras	4DSUGDP-b	21	target	-2.27718	3.14456	O (10)	Lys165	Glu107	G domain	-0.745589
			ligand	-1.0441	3.12896	N (18)	Tyr137	Asp108	G domain	-8.6975
								Val109	G domain	-4.10985
								Pro110	G domain	-1.38758
								Met111	G domain	-1.32587
								Tyr137	G domain	-5.11132
								Gly138	G domain	-7.96863
								Ile139	G domain	-4.91544
								Glu162	G domain	-6.2983
								Lys165	G domain	-27.4405
								His166	Hypervariable region	-4.43827
								Glu168	Hypervariable region	-0.757029
								Lys169	Hypervariable region	-11.0594
K-Ras	4DSUGDP-b	22	target	-2.27558	3.14488	O (10)	Lys165	Glu107	G domain	-0.75136
			ligand	-1.12346	3.12773	N (19)	Tyr137	Asp108	G domain	-8.75246
								Val109	G domain	-4.18059
								Pro110	G domain	-1.43443
								Met111	G domain	-1.32882
								Tyr137	G domain	-5.25955
								Gly138	G domain	-7.79574
								Ile139	G domain	-4.89507
								Glu162	G domain	-6.25481
								Lys165	G domain	-28.6454
								His166	Hypervariable region	-4.17228
								Glu168	Hypervariable region	-0.721959
								Lys169	Hypervariable region	-10.6893
K-Ras	4DSUGDP-b	23	NA					Lys5	G domain	-5.69902
								Leu6	G domain	-3.81918
								Val7	G domain	-2.56816
								Glu37	G domain; switch I, effector region	-2.3437
								Ser39	G domain; effector region	-3.64875
								Arg41	G domain	-0.370347
								Asp54	G domain	-6.83297
								Ile55	G domain	-3.61275
								Leu56	G domain	-23.5072
								Met67	G domain; switch II	-9.67584
								Gln70	G domain; switch II	-0.323449
								Tyr71	G domain; switch II	-12.6525
								Thr74	G domain; switch II	-8.16234
								Gly75	G domain; switch II	-1.6524
K-Ras	4DSUGDP-b	24	target	-2.3329	3.13342	O (10)	Lys165	Glu107	G domain	-0.755103
			ligand	-1.05277	3.11394	N (18)	Tyr137	Asp108	G domain	-8.70388
								Val109	G domain	-4.14863
								Pro110	G domain	-1.3841
								Met111	G domain	-1.32973
								Tyr137	G domain	-5.20487
								Gly138	G domain	-7.95035
								Ile139	G domain	-4.92685
								Glu162	G domain	-6.27181
								Lys165	G domain	-27.6845
								His166	Hypervariable region	-4.18993
								Glu168	Hypervariable region	-0.622416
								Lys169	Hypervariable region	-10.8015
K-Ras	4DSUGDP-b	25	target	-2.19413	3.16117	O (10)	Lys165	Glu107	G domain	-0.721822
			ligand	-1.10185	3.14389	N (19)	Tyr137	Asp108	G domain	-8.66495
								Val109	G domain	-4.16919
								Pro110	G domain	-1.44533
								Met111	G domain	-1.33026
								Tyr137	G domain	-5.20237
								Gly138	G domain	-7.82013
								Ile139	G domain	-4.94498
								Glu162	G domain	-6.19984
								Lys165	G domain	-28.6521
								His166	Hypervariable region	-4.33489
								Glu168	Hypervariable region	-0.765981
								Lys169	Hypervariable region	-11.1394
K-Ras	4DSUGDP-b	26	ligand	-0.912943	3.41741	O (23)	Glu107	Arg97	G domain	-0.914886
			target	-2.49183	3.10163	O (30)	Lys169	Glu107	G domain	-13.0101
			ligand	-0.796183	3.44076	O (8)	Glu107	Asp108	G domain	-28.8263
			target	-2.38597	3.12281	O (19)	Lys165	Val109	G domain	-3.59181
								Pro110	G domain	-0.937044
								Met111	G domain	-0.780611
								Tyr137	G domain	-4.77182
								Gly138	G domain	-9.12272
								Ile139	G domain	-2.60144
								Glu162	G domain	-5.79228
								Lys165	G domain	-25.9695
								His166	Hypervariable region	-3.79858
								Glu168	Hypervariable region	-0.332511
								Lys169	Hypervariable region	-18.1271
K-Ras	4DSUGDP-b	27	ligand	-1.31263	3.33747	O (24)	Glu107	Arg97	G domain	-0.972268
			target	-2.35725	3.12855	O (31)	Lys169	Glu107	G domain	-12.4614
			ligand	-1.21971	3.35606	O (8)	Tyr137	Asp108	G domain	-28.2972
			target	-1.89738	3.22052	O (20)	Lys165	Val109	G domain	-3.44306
								Pro110	G domain	-0.818848
								Met111	G domain	-0.789238
								Tyr137	G domain	-5.94717
								Gly138	G domain	-9.12409
								Ile139	G domain	-3.00037
								Glu162	G domain	-5.26756
								Lys165	G domain	-26.8324
								His166	Hypervariable region	-3.47354
								Glu168	Hypervariable region	-0.708471
								Lys169	Hypervariable region	-17.9081
K-Ras	4DSUGDP-b	28	either	-2.5	2.90693	O (24)	Thr74	Lys5	G domain	-2.85116
			ligand	-1.10862	3.37828	O (8)	Met67	Leu6	G domain	-1.28555
			target	-0.633568	3.10156	O (20)	Ser39	Val7	G domain	-1.02105
			target	-2.5	3.01174	O (20)	Ser39	Glu37	G domain; switch I, effector region	-11.7318
								Asp38	G domain; switch I, effector region	-8.85925
								Ser39	G domain; effector region	-14.4648
								Arg41	G domain	-0.787481
								Asp54	G domain	-4.25533
								Ile55	G domain	-1.4153
								Leu56	G domain	-18.3649
								Met67	G domain; switch II	-4.78035
								Gln70	G domain; switch II	-7.34339
								Tyr71	G domain; switch II	-15.6152
								Thr74	G domain; switch II	-11.1983
								Gly75	G domain; switch II	-1.09927

## Sheet: 3CON
Target		Ligand	H-bonds					Total interactions
Protein	3D structure		Donor	Energy	Length	Ligand contribution with atom type (no.)	Target contribution	Interacting AA residue	Localisation (domain, region, interactions)	Total
N-Ras	3CON	1	target	-0.019335	3.32758	O (7)	Tyr32	Gly13	G domain; P-loop	-5.56552
			target	-1.37734	3.27593	O (8)	Ala18	Val14	G domain; P-loop	-0.681565
								Gly15	G domain; P-loop	-4.41848
								Lys16	G domain; P-loop	-0.706325
								Ser17	G domain; P-loop	-4.08266
								Ala18	G domain	-6.88256
								Phe28	G domain	-11.4291
								Val29	G domain	-5.26092
								Asp30	G domain; switch I	-7.15618
								Glu31	G domain; switch I	-15.4659
								Tyr32	G domain; switch I, effector region	-16.0818
								Asp33	G domain; switch I, effector region	-2.08841
								Pro34	G domain; switch I, effector region	-9.88943
								Asn116	G domain, base-binding loop I	-3.97588
								Lys117	G domain, base-binding loop I	-17.2085
								Asp119	G domain, base-binding loop I	-2.71345
								Leu120	G domain, base-binding loop I	-0.987778
								Ser145	G domain, base-binding loop II	-3.01645
								Ala146	G domain, base-binding loop II	-5.26091
								Lys147	G domain, base-binding loop II	-6.87619
N-Ras	3CON	2	NA					Gly13	G domain; P-loop	-6.11178
								Val14	G domain; P-loop	-2.06594
								Gly15	G domain; P-loop	-7.01587
								Lys16	G domain; P-loop	-3.76548
								Ser17	G domain; P-loop	-7.95873
								Ala18	G domain	-4.86952
								Phe28	G domain	-9.6265
								Val29	G domain	-3.31736
								Asp30	G domain; switch I	-7.64752
								Glu31	G domain; switch I	-12.5923
								Tyr32	G domain; switch I, effector region	-12.2093
								Asn116	G domain, base-binding loop I	-3.6545
								Lys117	G domain, base-binding loop I	-17.855
								Asp119	G domain, base-binding loop I	-3.03779
								Leu120	G domain, base-binding loop I	-0.863206
								Ser145	G domain, base-binding loop II	-2.44696
								Ala146	G domain, base-binding loop II	-4.44057
								Lys147	G domain, base-binding loop II	-6.07552
N-Ras	3CON	3	target	-1.63584	3.17728	O (8)	Ala18	Gly13	G domain; P-loop	-4.20756
								Val14	G domain; P-loop	-0.405084
								Gly15	G domain; P-loop	-4.6161
								Lys16	G domain; P-loop	-0.70192
								Ser17	G domain; P-loop	-4.30863
								Ala18	G domain	-6.78274
								Phe28	G domain	-11.2118
								Val29	G domain	-5.09921
								Asp30	G domain; switch I	-6.85274
								Glu31	G domain; switch I	-13.9015
								Tyr32	G domain; switch I, effector region	-15.7171
								Asp33	G domain; switch I, effector region	-2.10057
								Pro34	G domain; switch I, effector region	-11.7447
								Asn116	G domain, base-binding loop I	-3.9283
								Lys117	G domain, base-binding loop I	-17.0683
								Asp119	G domain, base-binding loop I	-2.92835
								Leu120	G domain, base-binding loop I	-0.922958
								Ser145	G domain, base-binding loop II	-2.97123
								Ala146	G domain, base-binding loop II	-4.92027
								Lys147	G domain, base-binding loop II	-6.83549
N-Ras	3CON	4	ligand	-2.5	2.994	O (28)	Val29	Gly13	G domain; P-loop	-4.67394
								Val14	G domain; P-loop	-1.19868
								Gly15	G domain; P-loop	-5.35941
								Lys16	G domain; P-loop	-1.37588
								Ser17	G domain; P-loop	-6.03977
								Ala18	G domain	-5.2299
								Phe28	G domain	-9.42793
								Val29	G domain	-7.14072
								Asp30	G domain; switch I	-7.69637
								Glu31	G domain; switch I	-12.9021
								Tyr32	G domain; switch I, effector region	-13.225
								Asn116	G domain, base-binding loop I	-3.78165
								Lys117	G domain, base-binding loop I	-18.6225
								Asp119	G domain, base-binding loop I	-2.68212
								Leu120	G domain, base-binding loop I	-1.06461
								Ser145	G domain, base-binding loop II	-2.78697
								Ala146	G domain, base-binding loop II	-4.6787
								Lys147	G domain, base-binding loop II	-6.34842
N-Ras	3CON	5	ligand	-0.231507	3.5537	O (28)	Ala18	Ala11	G domain; P-loop	-1.47448
			target	-1.07722	3.02412	O (28)	Val14	Gly12	G domain; P-loop	-2.64152
			target	-2.27377	3.14525	O (28)	Gly15	Gly13	G domain; P-loop	-10.6123
			target	-1.16	3.2002	O (28)	Lys16	Val14	G domain; P-loop	-6.23454
			target	-2.5	2.73364	O (28)	Lys16	Gly15	G domain; P-loop	-10.0555
								Lys16	G domain; P-loop	-15.3725
								Ser17	G domain; P-loop	-11.421
								Ala18	G domain	-4.86343
								Phe28	G domain	-9.49782
								Val29	G domain	-4.37111
								Asp30	G domain; switch I	-0.449535
								Glu31	G domain; switch I	-7.00737
								Tyr32	G domain; switch I, effector region	-12.2761
								Asp33	G domain; switch I, effector region	-1.36249
								Pro34	G domain; switch I, effector region	-4.92327
								Thr58	G domain	-0.444475
								Asn116	G domain, base-binding loop I	-3.66983
								Lys117	G domain, base-binding loop I	-20.7875
								Asp119	G domain, base-binding loop I	-2.04739
								Leu120	G domain, base-binding loop I	-1.94197
								Ser145	G domain, base-binding loop II	-3.09576
								Ala146	G domain, base-binding loop II	-4.86899
								Lys147	G domain, base-binding loop II	-6.35045
N-Ras	3CON	6	target	-0.137011	3.0095	O (28)	Lys16	Gly13	G domain; P-loop	-7.19775
			target	-2.5	2.83836	O (28)	Ser17	Val14	G domain; P-loop	-1.87105
								Gly15	G domain; P-loop	-6.00007
								Lys16	G domain; P-loop	-3.64237
								Ser17	G domain; P-loop	-9.37159
								Ala18	G domain	-4.29049
								Phe28	G domain	-9.18947
								Val29	G domain	-1.31208
								Asp30	G domain; switch I	-5.79086
								Glu31	G domain; switch I	-10.8801
								Tyr32	G domain; switch I, effector region	-11.3911
								Pro34	G domain; switch I, effector region	-1.10417
								Asn116	G domain, base-binding loop I	-3.66885
								Lys117	G domain, base-binding loop I	-18.1339
								Asp119	G domain, base-binding loop I	-3.03326
								Leu120	G domain, base-binding loop I	-0.836148
								Ser145	G domain, base-binding loop II	-2.50099
								Ala146	G domain, base-binding loop II	-4.68492
								Lys147	G domain, base-binding loop II	-6.07701
N-Ras	3CON	7	NA					Gly12	G domain; P-loop	-0.31259
								Gly13	G domain; P-loop	-6.42375
								Val14	G domain; P-loop	-2.59258
								Gly15	G domain; P-loop	-7.00845
								Lys16	G domain; P-loop	-3.4819
								Ser17	G domain; P-loop	-7.53658
								Ala18	G domain	-4.89508
								Phe28	G domain	-9.64699
								Val29	G domain	-3.27174
								Asp30	G domain; switch I	-7.20139
								Glu31	G domain; switch I	-11.7003
								Tyr32	G domain; switch I, effector region	-11.6347
								Asn116	G domain, base-binding loop I	-3.62206
								Lys117	G domain, base-binding loop I	-18.1324
								Asp119	G domain, base-binding loop I	-2.97082
								Leu120	G domain, base-binding loop I	-0.851221
								Ser145	G domain, base-binding loop II	-2.7201
								Ala146	G domain, base-binding loop II	-4.75106
								Lys147	G domain, base-binding loop II	-6.49156
N-Ras	3CON	8	target	-1.95904	3.10404	O (8)	Ala18	Gly13	G domain; P-loop	-4.30896
								Val14	G domain; P-loop	-0.389191
								Gly15	G domain; P-loop	-4.72871
								Lys16	G domain; P-loop	-0.805669
								Ser17	G domain; P-loop	-4.5353
								Ala18	G domain; P-loop	-7.33988
								Phe28	G domain	-11.2109
								Val29	G domain	-5.11798
								Asp30	G domain	-6.73106
								Glu31	G domain; switch I	-13.5325
								Tyr32	G domain; switch I	-15.8176
								Asp33	G domain; switch I, effector region	-2.46421
								Pro34	G domain; switch I, effector region	-12.3816
								Asn116	G domain, base-binding loop I	-3.79456
								Lys117	G domain, base-binding loop I	-17.4993
								Asp119	G domain, base-binding loop I	-2.77163
								Leu120	G domain, base-binding loop I	-0.996621
								Ser145	G domain, base-binding loop II	-3.07604
								Ala146	G domain, base-binding loop II	-5.2415
								Lys147	G domain, base-binding loop II	-6.75812
N-Ras	3CON	9	NA					Gly12	G domain; P-loop	-0.543553
								Gly13	G domain; P-loop	-7.65467
								Val14	G domain; P-loop	-2.60447
								Gly15	G domain; P-loop	-6.99055
								Lys16	G domain; P-loop	-3.58028
								Ser17	G domain; P-loop	-7.84439
								Ala18	G domain	-4.92208
								Phe28	G domain	-9.62113
								Val29	G domain	-3.2764
								Asp30	G domain; switch I	-7.57479
								Glu31	G domain; switch I	-12.2735
								Tyr32	G domain; switch I, effector region	-12.7793
								Pro34	G domain; switch I, effector region	-1.00147
								Asn116	G domain, base-binding loop I	-3.72621
								Lys117	G domain, base-binding loop I	-17.9461
								Asp119	G domain, base-binding loop I	-3.02443
								Leu120	G domain, base-binding loop I	-0.87263
								Ser145	G domain, base-binding loop II	-2.559
								Ala146	G domain, base-binding loop II	-4.58866
								Lys147	G domain, base-binding loop II	-6.12651
N-Ras	3CON	10	target	-1.43992	3.25582	O (8)	Ala18	Gly13	G domain; P-loop	-5.75428
								Val14	G domain; P-loop	-0.37307
								Gly15	G domain; P-loop	-4.43056
								Lys16	G domain; P-loop	-0.718322
								Ser17	G domain; P-loop	-4.11942
								Ala18	G domain	-6.78649
								Phe28	G domain	-11.2922
								Val29	G domain	-5.12407
								Asp30	G domain; switch I	-7.01816
								Glu31	G domain; switch I	-15.6236
								Tyr32	G domain; switch I, effector region	-15.7466
								Asp33	G domain; switch I, effector region	-2.02924
								Pro34	G domain; switch I, effector region	-10.6142
								Asn116	G domain, base-binding loop I	-3.91274
								Lys117	G domain, base-binding loop I	-17.236
								Asp119	G domain, base-binding loop I	-2.70579
								Leu120	G domain, base-binding loop I	-0.992695
								Ser145	G domain, base-binding loop II	-2.98531
								Ala146	G domain, base-binding loop II	-4.90337
								Lys147	G domain, base-binding loop II	-6.9138
N-Ras	3CON	11	NA					Gly12	G domain; P-loop	-0.615508
								Gly13	G domain; P-loop	-8.7883
								Val14	G domain; P-loop	-2.15995
								Gly15	G domain; P-loop	-6.56031
								Lys16	G domain; P-loop	-3.33688
								Ser17	G domain; P-loop	-7.1754
								Ala18	G domain	-5.22756
								Phe28	G domain	-9.71877
								Val29	G domain	-2.88608
								Asp30	G domain; switch I	-7.49605
								Glu31	G domain; switch I	-12.2847
								Tyr32	G domain; switch I, effector region	-13.3396
								Pro34	G domain; switch I, effector region	-3.40747
								Asn116	G domain, base-binding loop I	-3.59606
								Lys117	G domain, base-binding loop I	-17.7625
								Asp119	G domain, base-binding loop I	-3.02541
								Leu120	G domain, base-binding loop I	-0.739041
								Ser145	G domain, base-binding loop II	-2.5013
								Ala146	G domain, base-binding loop II	-4.60004
								Lys147	G domain, base-binding loop II	-6.01466
N-Ras	3CON	12	target	-1.50867	3.21984	N (28)	Gly13	Ala11	G domain; P-loop	-1.81454
			target	-0.689676	3.06235	O (29)	Val14	Gly12	G domain; P-loop	-3.4636
			target	-2.5	2.96886	O (29)	Gly15	Gly13	G domain; P-loop	-12.942
			target	-2.23923	3.12687	O (29)	Lys16	Val14	G domain; P-loop	-6.35125
			target	-2.1474	3.17052	O (29)	Lys16	Gly15	G domain; P-loop	-11.5474
			target	-2.2283	3.15434	O (30)	Lys16	Lys16	G domain; P-loop	-16.2631
								Ser17	G domain; P-loop	-7.34507
								Ala18	G domain	-4.17871
								Phe28	G domain	-9.73016
								Val29	G domain	-1.56895
								Asp30	G domain; switch I	-6.14563
								Glu31	G domain; switch I	-7.57346
								Tyr32	G domain; switch I, effector region	-9.88535
								Pro34	G domain; switch I, effector region	-1.70536
								Asn116	G domain, base-binding loop I	-3.33646
								Lys117	G domain, base-binding loop I	-17.0428
								Asp119	G domain, base-binding loop I	-3.05523
								Leu120	G domain, base-binding loop I	-0.728177
								Ser145	G domain, base-binding loop II	-1.68733
								Ala146	G domain, base-binding loop II	-4.10964
								Lys147	G domain, base-binding loop II	-5.68097
N-Ras	3CON	13	target	-0.579759	3.35294	N (28)	Lys16	Ala11	G domain; P-loop	-0.715086
			target	-0.51468	3.42312	O (29)	Gly13	Gly12	G domain; P-loop	-2.14034
			target	-0.457506	3.29185	O (29)	Val14	Gly13	G domain; P-loop	-12.5918
			target	-2.5	3.09851	O (29)	Gly15	Val14	G domain; P-loop	-5.86471
			target	-0.74814	3.07327	O (29)	Lys16	Gly15	G domain; P-loop	-10.8367
			target	-2.29488	3.14102	O (29)	Lys16	Lys16	G domain; P-loop	-12.9906
			target	-2.5	2.93535	O (30)	Ser17	Ser17	G domain; P-loop	-10.1507
			target	-1.46327	3.30735	O (30)	Ser17	Ala18	G domain	-2.63853
								Phe28	G domain	-8.70901
								Val29	G domain	-0.377981
								Asp30	G domain; switch I	-4.94193
								Glu31	G domain; switch I	-8.52617
								Tyr32	G domain; switch I, effector region	-8.12168
								Pro34	G domain; switch I, effector region	-2.87394
								Asp57	G domain	-0.493803
								Asn116	G domain, base-binding loop I	-3.76218
								Lys117	G domain, base-binding loop I	-18.1712
								Asp119	G domain, base-binding loop I	-3.01368
								Leu120	G domain, base-binding loop I	-0.98815
								Ser145	G domain, base-binding loop II	-2.32788
								Ala146	G domain, base-binding loop II	-4.43336
								Lys147	G domain, base-binding loop II	-5.64968
N-Ras	3CON	14	target	-0.896503	3.31872	O (28)	Gly13	Ala11	G domain; P-loop	-0.41962
								Gly12	G domain; P-loop	-1.17106
								Gly13	G domain; P-loop	-8.76025
								Val14	G domain; P-loop	-2.96338
								Gly15	G domain; P-loop	-7.94341
								Lys16	G domain; P-loop	-5.78054
								Ser17	G domain; P-loop	-8.11751
								Ala18	G domain	-4.56502
								Phe28	G domain	-9.3316
								Val29	G domain	-1.94496
								Asp30	G domain; switch I	-6.55107
								Glu31	G domain; switch I	-11.301
								Tyr32	G domain; switch I, effector region	-11.3283
								Pro34	G domain; switch I, effector region	-0.712904
								Asn116	G domain, base-binding loop I	-3.70434
								Lys117	G domain, base-binding loop I	-18.3412
								Asp119	G domain, base-binding loop I	-2.99565
								Leu120	G domain, base-binding loop I	-0.930176
								Ser145	G domain, base-binding loop II	-2.68106
								Ala146	G domain, base-binding loop II	-4.656
								Lys147	G domain, base-binding loop II	-6.34821
N-Ras	3CON	15	target	-0.249963	3.14645	O (28)	Lys16	Gly12	G domain; P-loop	-0.32242
			target	-2.5	2.99309	O (28)	Ser17	Gly13	G domain; P-loop	-8.08272
								Val14	G domain; P-loop	-2.08756
								Gly15	G domain; P-loop	-7.53474
								Lys16	G domain; P-loop	-7.52187
								Ser17	G domain; P-loop	-10.6509
								Ala18	G domain	-4.10136
								Phe28	G domain	-8.85122
								Val29	G domain	-1.18315
								Asp30	G domain; switch I	-5.67005
								Glu31	G domain; switch I	-11.1888
								Tyr32	G domain; switch I, effector region	-11.8502
								Pro34	G domain; switch I, effector region	-1.84376
								Asp57	G domain; switch I, effector region	-0.462424
								Asn116	G domain, base-binding loop I	-3.78295
								Lys117	G domain, base-binding loop I	-17.945
								Asp119	G domain, base-binding loop I	-3.02522
								Leu120	G domain, base-binding loop I	-0.927599
								Ser145	G domain, base-binding loop II	-2.45823
								Ala146	G domain, base-binding loop II	-4.95446
								Lys147	G domain, base-binding loop II	-5.84719
N-Ras	3CON	16	target	-1.95871	3.11642	O (14)	Ala18	Gly13	G domain; P-loop	-3.66759
			target	-1.78811	3.23948	O (11)	Tyr32	Val14	G domain; P-loop	-1.32491
								Gly15	G domain; P-loop	-5.65959
								Lys16	G domain; P-loop	-1.75944
								Ser17	G domain; P-loop	-5.75348
								Ala18	G domain	-7.35779
								Phe28	G domain	-10.8335
								Val29	G domain	-5.36322
								Asp30	G domain; switch I	-6.3146
								Glu31	G domain; switch I	-8.68935
								Tyr32	G domain; switch I, effector region	-12.4664
								Pro34	G domain; switch I, effector region	-2.1402
								Asn116	G domain, base-binding loop I	-3.45404
								Lys117	G domain, base-binding loop I	-16.4439
								Asp119	G domain, base-binding loop I	-3.1605
								Leu120	G domain, base-binding loop I	-0.821043
								Ser145	G domain, base-binding loop II	-2.43562
								Ala146	G domain, base-binding loop II	-4.63467
								Lys147	G domain, base-binding loop II	-6.13149
N-Ras	3CON	17	ligand	-2.5	2.70589	O (11)	Gly13	Gly12	G domain; P-loop	-0.537708
			target	-2.25593	3.14881	O (11)	Lys117	Gly13	G domain; P-loop	-11.3899
			ligand	-1.21756	3.25441	O (19)	Asp119	Val14	G domain; P-loop	-5.90608
			ligand	-1.51345	3.23521	O (19)	Asp119	Gly15	G domain; P-loop	-9.94586
								Lys16	G domain; P-loop	-5.46656
								Ser17	G domain; P-loop	-8.42678
								Ala18	G domain	-6.75397
								Phe28	G domain	-10.4064
								Val29	G domain	-4.50734
								Asp30	G domain; switch I	-3.67468
								Glu31	G domain; switch I	-4.81289
								Tyr32	G domain; switch I, effector region	-9.00013
								Pro34	G domain; switch I, effector region	-0.580912
								Asn116	G domain, base-binding loop I	-2.70782
								Lys117	G domain, base-binding loop I	-20.9248
								Asp119	G domain, base-binding loop I	-5.765
								Leu120	G domain, base-binding loop I	-2.14082
								Ser145	G domain, base-binding loop II	-1.26402
								Ala146	G domain, base-binding loop II	-3.35936
								Lys147	G domain, base-binding loop II	-5.33415
N-Ras	3CON	18	ligand	-1.37867	3.32427	O (19)	Tyr32	Gly12	G domain; P-loop	-0.384702
								Gly13	G domain; P-loop	-8.69745
								Val14	G domain; P-loop	-1.24985
								Gly15	G domain; P-loop	-6.24878
								Lys16	G domain; P-loop	-0.603116
								Ser17	G domain; P-loop	-4.54953
								Ala18	G domain	-5.47642
								Phe28	G domain	-11.5342
								Val29	G domain	-4.85546
								Asp30	G domain; switch I	-4.93166
								Glu31	G domain; switch I	-2.69799
								Tyr32	G domain; switch I, effector region	-10.949
								Asp33	G domain; switch I, effector region	-0.689437
								Pro34	G domain; switch I, effector region	-6.74525
								Asn116	G domain, base-binding loop I	-0.60591
								Lys117	G domain, base-binding loop I	-14.1451
								Asp119	G domain, base-binding loop I	-1.94277
								Leu120	G domain, base-binding loop I	-2.66266
								Ala146	G domain, base-binding loop II	-0.4432
								Lys147	G domain, base-binding loop II	-2.36554
N-Ras	3CON	19	target	-0.216167	3.09743	O (26)	Lys16	Gly12	G domain; P-loop	-0.537411
			target	-2.5	2.84959	O (26)	Ser17	Gly13	G domain; P-loop	-9.53505
			target	-0.190147	3.51802	O (26)	Ser17	Val14	G domain; P-loop	-3.75413
								Gly15	G domain; P-loop	-7.73711
								Lys16	G domain; P-loop	-5.22499
								Ser17	G domain; P-loop	-7.37615
								Ala18	G domain	-3.62036
								Phe28	G domain	-10.7899
								Val29	G domain	-2.84691
								Asp30	G domain; switch I	-4.19618
								Glu31	G domain; switch I	-3.95876
								Tyr32	G domain; switch I, effector region	-6.82991
								Asp33	G domain; switch I, effector region	-0.624807
								Pro34	G domain; switch I, effector region	-4.93882
								Asn116	G domain, base-binding loop I	-2.76112
								Lys117	G domain, base-binding loop I	-21.9797
								Asp119	G domain, base-binding loop I	-3.14152
								Leu120	G domain, base-binding loop I	-2.52117
								Ser145	G domain, base-binding loop II	-0.776071
								Ala146	G domain, base-binding loop II	-3.70497
								Lys147	G domain, base-binding loop II	-5.33958
N-Ras	3CON	20	ligand	-0.186744	3.56265	O (19)	Tyr32	Gly12	G domain; P-loop	-0.537745
								Gly13	G domain; P-loop	-9.52422
								Val14	G domain; P-loop	-1.92803
								Gly15	G domain; P-loop	-6.95725
								Lys16	G domain; P-loop	-0.900789
								Ser17	G domain; P-loop	-4.84187
								Ala18	G domain	-5.71746
								Phe28	G domain	-11.6385
								Val29	G domain	-4.5798
								Asp30	G domain; switch I	-4.60084
								Glu31	G domain; switch I	-2.00031
								Tyr32	G domain; switch I, effector region	-7.05836
								Asp33	G domain; switch I, effector region	-0.50224
								Pro34	G domain; switch I, effector region	-4.92219
								Asn116	G domain, base-binding loop I	-0.639695
								Lys117	G domain, base-binding loop I	-13.0218
								Asp119	G domain, base-binding loop I	-2.15726
								Leu120	G domain, base-binding loop I	-2.31227
								Ala146	G domain, base-binding loop II	-0.511149
								Lys147	G domain, base-binding loop II	-2.50395
N-Ras	3CON	21	target	-1.14617	3.37077	O (10)	Asn116	Gly13	G domain; P-loop	-9.38965
			target	-2.04278	2.97346	O (21)	Ala18	Val14	G domain; P-loop	-5.48328
								Gly15	G domain; P-loop	-8.28132
								Lys16	G domain; P-loop	-2.20316
								Ser17	G domain; P-loop	-5.81122
								Ala18	G domain	-7.37414
								Phe28	G domain	-10.7132
								Val29	G domain	-1.75061
								Asp30	G domain; switch I	-0.495111
								Tyr32	G domain; switch I	-5.81878
								Asp33	G domain; switch I, effector region	-1.0311
								Pro34	G domain; switch I, effector region	-3.29633
								Asn116	G domain, base-binding loop I	-4.62301
								Lys117	G domain, base-binding loop I	-19.1209
								Asp119	G domain, base-binding loop I	-4.44169
								Leu120	G domain, base-binding loop I	-2.51788
								Ser145	G domain, base-binding loop II	-0.649545
								Ala146	G domain, base-binding loop II	-3.67471
								Lys147	G domain, base-binding loop II	-7.92915
N-Ras	3CON	22	target	-2.00712	3.0754	O (22)	Ala18	Gly13	G domain; P-loop	-9.41041
								Val14	G domain; P-loop	-4.5428
								Gly15	G domain; P-loop	-8.84993
								Lys16	G domain; P-loop	-2.1035
								Ser17	G domain; P-loop	-6.08939
								Ala18	G domain	-6.37972
								Phe28	G domain	-10.7893
								Val29	G domain	-1.8604
								Asp30	G domain; switch I	-1.47452
								Tyr32	G domain; switch I	-6.93567
								Asp33	G domain; switch I, effector region	-1.11781
								Pro34	G domain; switch I, effector region	-3.5435
								Asn116	G domain, base-binding loop I	-2.88859
								Lys117	G domain, base-binding loop I	-17.8433
								Asp119	G domain, base-binding loop I	-4.02375
								Leu120	G domain, base-binding loop I	-2.11067
								Ser145	G domain, base-binding loop II	-1.43721
								Ala146	G domain, base-binding loop II	-2.86187
								Lys147	G domain, base-binding loop II	-7.51044
N-Ras	3CON	23	target	-1.31583	3.33683	O (11)	Asn116	Gly13	G domain; P-loop	-6.96403
			target	-2.31722	3.13656	O (19)	Ser17	Val14	G domain; P-loop	-5.72573
								Gly15	G domain; P-loop	-5.90164
								Lys16	G domain; P-loop	-0.987399
								Ser17	G domain; P-loop	-8.94454
								Ala18	G domain	-7.1178
								Phe28	G domain	-11.4087
								Val29	G domain	-3.64076
								Asp30	G domain; switch I	-1.46991
								Glu31	G domain; switch I	-2.3762
								Tyr32	G domain; switch I, effector region	-9.64675
								Asp33	G domain; switch I, effector region	-0.861944
								Pro34	G domain; switch I, effector region	-1.34087
								Asn116	G domain, base-binding loop I	-6.6553
								Lys117	G domain, base-binding loop I	-21.9979
								Asp119	G domain, base-binding loop I	-2.29653
								Leu120	G domain, base-binding loop I	-0.748407
								Ser145	G domain, base-binding loop II	-2.01591
								Ala146	G domain, base-binding loop II	-5.78508
								Lys147	G domain, base-binding loop II	-6.2138
N-Ras	3CON	24	target	-1.34509	3.33098	O (10)	Asn116	Gly13	G domain; P-loop	-9.4549
			target	-2.12311	2.96289	O (21)	Ala18	Val14	G domain; P-loop	-5.62046
								Gly15	G domain; P-loop	-7.97398
								Lys16	G domain; P-loop	-2.27676
								Ser17	G domain; P-loop	-5.80243
								Ala18	G domain	-7.81997
								Phe28	G domain	-10.7557
								Val29	G domain	-1.6908
								Asp30	G domain; switch I	-0.49255
								Tyr32	G domain; switch I	-5.72795
								Asp33	G domain; switch I, effector region	-1.05438
								Pro34	G domain; switch I, effector region	-3.34982
								Asn116	G domain, base-binding loop I	-4.97589
								Lys117	G domain, base-binding loop I	-19.4746
								Asp119	G domain, base-binding loop I	-4.45384
								Leu120	G domain, base-binding loop I	-2.50188
								Ser145	G domain, base-binding loop II	-0.667821
								Ala146	G domain, base-binding loop II	-3.75391
								Lys147	G domain, base-binding loop II	-7.96964
N-Ras	3CON	25	target	-0.293	3.5414	O (10)	Asn116	Gly13	G domain; P-loop	-9.33346
			target	-2.05406	3.06043	O (22)	Ala18	Val14	G domain; P-loop	-4.98335
								Gly15	G domain; P-loop	-8.54111
								Lys16	G domain; P-loop	-2.02584
								Ser17	G domain; P-loop	-5.71269
								Ala18	G domain	-6.50484
								Phe28	G domain	-11.3451
								Val29	G domain	-1.77905
								Asp30	G domain; switch I	-0.763795
								Tyr32	G domain; switch I	-5.69654
								Asp33	G domain; switch I, effector region	-1.02173
								Pro34	G domain; switch I, effector region	-3.26142
								Asn116	G domain, base-binding loop I	-4.24722
								Lys117	G domain, base-binding loop I	-20.6479
								Asp119	G domain, base-binding loop I	-5.14838
								Leu120	G domain, base-binding loop I	-2.61315
								Ser145	G domain, base-binding loop II	-2.2298
								Ala146	G domain, base-binding loop II	-3.55275
								Lys147	G domain, base-binding loop II	-8.87376
N-Ras	3CON	26	target	-2.17312	3.16538	O (30)	Asn116	Ala11	G domain; P-loop	-1.09465
								Gly12	G domain; P-loop	-3.89368
								Gly13	G domain; P-loop	-11.1164
								Val14	G domain; P-loop	-1.83381
								Gly15	G domain; P-loop	-4.53768
								Lys16	G domain; P-loop	-8.3629
								Ser17	G domain; P-loop	-6.71919
								Ala18	G domain	-2.34346
								Phe28	G domain	-8.74132
								Val29	G domain	-0.66016
								Asp30	G domain; switch I	-5.1173
								Glu31	G domain; switch I	-9.17374
								Tyr32	G domain; switch I, effector region	-13.3687
								Asp33	G domain; switch I, effector region	-1.59473
								Pro34	G domain; switch I, effector region	-14.4449
								Asp57	G domain	-0.467092
								Thr58	G domain	-1.00356
								Ala59	G domain	-1.16667
								Gly60	G domain; switch II	-0.44315
								Asn116	G domain, base-binding loop I	-6.92672
								Lys117	G domain, base-binding loop I	-18.6159
								Asp119	G domain, base-binding loop I	-2.62991
								Leu120	G domain, base-binding loop I	-0.420042
								Ser145	G domain, base-binding loop II	-2.79671
								Ala146	G domain, base-binding loop II	-3.83694
								Lys147	G domain, base-binding loop II	-3.9412
N-Ras	3CON	27	target	-0.137915	3.09743	O (24)	Lys16	Ala11	G domain; P-loop	-1.69323
			target	-2.5	2.88522	O (24)	Ser17	Gly12	G domain; P-loop	-5.55035
			target	-2.5	2.99153	O (31)	Gly60	Gly13	G domain; P-loop	-13.3408
			ligand	-1.32519	3.33496	O (8)	Tyr32	Val14	G domain; P-loop	-2.72607
								Gly15	G domain; P-loop	-6.50385
								Lys16	G domain; P-loop	-13.0516
								Ser17	G domain; P-loop	-11.2298
								Ala18	G domain	-3.37575
								Phe28	G domain	-10.8032
								Val29	G domain	-1.29749
								Asp30	G domain; switch I	-2.07715
								Glu31	G domain; switch I	-1.54395
								Tyr32	G domain; switch I, effector region	-10.6587
								Asp33	G domain; switch I, effector region	-1.41015
								Pro34	G domain; switch I, effector region	-14.2988
								Thr35	G domain; switch I, effector region	-0.541822
								Ile36	G domain; switch I, effector region	-0.420732
								Asp57	G domain	-1.1176
								Thr58	G domain	-2.70867
								Ala59	G domain	-6.20887
								Gly60	G domain; switch II	-6.11978
								Asn116	G domain, base-binding loop I	-2.07119
								Lys117	G domain, base-binding loop I	-18.2263
								Asp119	G domain, base-binding loop I	-4.67882
								Leu120	G domain, base-binding loop I	-3.07572
								Ser145	G domain, base-binding loop II	-1.39854
								Ala146	G domain, base-binding loop II	-2.77019
								Lys147	G domain, base-binding loop II	-8.39503
N-Ras	3CON	28	ligand	-1.33813	3.33237	O (8)	Asp30	Ala11	G domain; P-loop	-1.28342
			target	-0.227219	3.39584	O (20)	Gly12	Gly12	G domain; P-loop	-3.50179
			ligand	-2.45891	3.10822	O (12)	Tyr32	Gly13	G domain; P-loop	-13.5817
								Val14	G domain; P-loop	-1.72796
								Gly15	G domain; P-loop	-3.0217
								Lys16	G domain; P-loop	-9.10283
								Ser17	G domain; P-loop	-3.01911
								Ala18	G domain	-2.11998
								Phe28	G domain	-10.088
								Val29	G domain	-0.997867
								Asp30	G domain; switch I	-5.46634
								Glu31	G domain; switch I	-6.11087
								Tyr32	G domain; switch I, effector region	-12.2814
								Asp33	G domain; switch I, effector region	-2.35285
								Pro34	G domain; switch I, effector region	-20.4562
								Ile36	G domain; switch I, effector region	-0.405265
								Asp57	G domain	-1.56301
								Thr58	G domain	-1.32954
								Ala59	G domain	-2.07693
								Gly60	G domain; switch II	-0.530831
								Asn116	G domain, base-binding loop I	-3.88327
								Lys117	G domain, base-binding loop I	-16.5291
								Asp119	G domain, base-binding loop I	-2.54616
								Leu120	G domain, base-binding loop I	-0.90291
								Ser145	G domain, base-binding loop II	-2.96151
								Ala146	G domain, base-binding loop II	-5.26623
								Lys147	G domain, base-binding loop II	-6.65933

## Sheet: 3CON  (GDP-b)
Target		Ligand	H-bonds					Total interactions
Protein	3D structure		Donor	Energy	Length	Ligand contribution with atom type (no.)	Target contribution	Interacting AA residue	Localisation (domain, region, interactions)	Total
N-Ras	3CONGDP-b	1	target	-2.5	2.8203	O (7)	Lys104	Arg73	G domain; switch II	-10.7757
								Thr74	G domain; switch II	-17.8048
								Gly75	G domain; switch II	-4.45667
								Glu76	G domain; switch II	-19.0116
								Gly77	G domain	-0.436383
								Val103	G domain	-1.77384
								Lys104	G domain	-20.1066
								Ser106	G domain	-0.928244
								Val109	G domain	-5.10491
								Pro110	G domain	-2.73
								Tyr166	Hypervariable region	-12.8725
N-Ras	3CONGDP-b	2	target	-2.5	2.94541	O (7)	Lys104	Arg73	G domain; switch II	-10.7756
								Thr74	G domain; switch II	-18.5114
								Gly75	G domain; switch II	-4.10511
								Glu76	G domain; switch II	-19.2399
								Gly77	G domain	-0.426419
								Val103	G domain	-1.86928
								Lys104	G domain	-21.3832
								Ser106	G domain	-1.4669
								Val109	G domain	-5.18043
								Pro110	G domain	-2.53276
								Tyr166	Hypervariable region	-12.6942
N-Ras	3CONGDP-b	3	target	-2.5	3.06695	O (7)	Lys117	Gly13	G domain; P-loop	-2.18949
			target	-2.48414	3.10317	O (8)	Asn85	Phe28	G domain	-5.21971
								Val29	G domain	-0.315435
								Asp30	G domain; switch I	-6.10711
								Glu31	G domain; switch I	-3.16606
								Tyr32	G domain; switch I, effector region	-0.8
								Asn85	G domain	-7.04146
								Lys117	G domain, base-binding loop I	-8.86776
								Leu120	G domain, base-binding loop I	-6.42424
								Lys147	G domain, base-binding loop II	-3.89153
N-Ras	3CONGDP-b	4	target	-1.49097	3.30181	O (28)	Tyr32	Gly12	G domain; P-loop	-0.505142
			ligand	-2.27626	3.14475	O (28)	Tyr32	Gly13	G domain; P-loop	-2.62499
								Phe28	G domain	-5.41622
								Asp30	G domain; switch I	-8.19999
								Glu31	G domain; switch I	-11.9446
								Tyr32	G domain; switch I, effector region	-8.71659
								Asp33	G domain; switch I, effector region	-0.39179
								Pro34	G domain; switch I, effector region	-9.3073
								Lys117	G domain, base-binding loop I	-2.36323
								Lys147	G domain, base-binding loop II	-3.89619
N-Ras	3CONGDP-b	5	target	-0.105496	3.24481	O (7)	Asp154	Val45	G domain	-3.74431
			ligand	-2.5	2.71367	O (28)	Arg149	Ile46	G domain	-2.73058
			target	-0.881854	3.42363	O (28)	Arg149	Asp47	G domain	-5.11123
			target	-0.395241	3.39106	O (28)	Val152	Gly48	G domain	-0.635909
			target	-2.5	2.93447	O (28)	Glu153	Arg149	G domain	-11.8237
								Gln150	G domain	-2.5727
								Gly151	G domain	-6.18858
								Val152	G domain	-5.61073
								Glu153	G domain	-26.9017
								Asp154	G domain	-20.7011
								Tyr157	G domain	-9.80294
								Arg161	G domain	-5.76775
N-Ras	3CONGDP-b	6	target	-0.070365	3.033	O (28)	Gly13	Gly12	G domain; P-loop	-2.27177
								Gly13	G domain; P-loop	-4.77083
								Phe28	G domain	-5.35155
								Val29	G domain	-0.306162
								Asp30	G domain; switch I	-7.90663
								Glu31	G domain; switch I	-8.03653
								Tyr32	G domain; switch I, effector region	-1.93124
								Pro34	G domain; switch I, effector region	-9.36229
								Lys117	G domain, base-binding loop I	-2.57065
								Lys147	G domain, base-binding loop II	-3.8094
N-Ras	3CONGDP-b	7	target	-2.5	2.83763	O (7)	Lys104	Arg73	G domain; switch II	-10.3816
								Thr74	G domain; switch II	-17.4261
								Gly75	G domain; switch II	-4.33214
								Glu76	G domain; switch II	-19.0866
								Gly77	G domain	-0.428292
								Val103	G domain	-2.29306
								Lys104	G domain	-24.888
								Asp105	G domain	-0.408091
								Ser106	G domain	-1.58394
								Val109	G domain	-5.73078
								Pro110	G domain	-2.64522
								Tyr166	Hypervariable region	-13.184
N-Ras	3CONGDP-b	8	NA					Gly12	G domain; P-loop	-2.60583
								Gly13	G domain; P-loop	-4.03181
								Phe28	G domain	-5.42097
								Val29	G domain	-0.320158
								Asp30	G domain; switch I	-7.94457
								Glu31	G domain; switch I	-8.14456
								Tyr32	G domain; switch I, effector region	-1.67939
								Pro34	G domain; switch I, effector region	-9.5456
								Lys117	G domain, base-binding loop I	-2.53471
								Lys147	G domain, base-binding loop II	-3.92211
N-Ras	3CONGDP-b	9	target	-2.5	2.80401	O (7)	Lys104	Arg73	G domain; switch II	-10.3136
								Thr74	G domain; switch II	-16.7107
								Gly75	G domain; switch II	-4.28257
								Glu76	G domain; switch II	-19.2465
								Gly77	G domain	-0.444615
								Val103	G domain	-2.40151
								Lys104	G domain	-27.6117
								Asp105	G domain	-0.579408
								Ser106	G domain	-1.58813
								Val109	G domain	-5.64334
								Pro110	G domain	-2.71701
								Tyr166	Hypervariable region	-13.948
N-Ras	3CONGDP-b	10	target	-2.45114	3.10977	O (7)	Lys104	Lys5	G domain	-0.300518
			ligand	-0.162216	3.45727	N (14)	Arg73	Arg73	G domain; switch II	-10.9478
								Thr74	G domain; switch II	-16.7986
								Gly75	G domain; switch II	-3.52942
								Glu76	G domain; switch II	-19.9552
								Val103	G domain	-2.5067
								Lys104	G domain	-23.3871
								Asp105	G domain	-0.984134
								Ser106	G domain	-0.349823
								Asp108	G domain	-0.693603
								Val109	G domain	-3.43777
								Pro110	G domain	-2.28569
								Tyr166	Hypervariable region	-12.0808
N-Ras	3CONGDP-b	11	target	-2.5	3.01847	O (7)	Lys104	Arg73	G domain; switch II	-8.58013
								Thr74	G domain; switch II	-8.6217
								Gly75	G domain; switch II	-3.70503
								Glu76	G domain; switch II	-17.3055
								Gly77	G domain	-0.340951
								Val103	G domain	-2.06258
								Lys104	G domain	-28.8177
								Asp105	G domain	-0.563446
								Ser106	G domain	-1.65902
								Asp108	G domain	-0.892607
								Val109	G domain	-6.07643
								Pro110	G domain	-2.55361
								Tyr166	Hypervariable region	-11.1033
N-Ras	3CONGDP-b	12	target	-2.5	2.8209	O (7)	Lys104	Arg73	G domain; switch II	-10.499
			target	-1.0246	3.39508	N (28)	Tyr166	Thr74	G domain; switch II	-16.8078
			target	-1.80771	3.23846	O (29)	Ser106	Gly75	G domain; switch II	-4.39685
			target	-2.5	2.92888	O (29)	Tyr166	Glu76	G domain; switch II	-19.961
								Gly77	G domain	-0.44329
								Val103	G domain	-2.4413
								Lys104	G domain	-30.5832
								Asp105	G domain	-0.902081
								Ser106	G domain	-2.72248
								Asp108	G domain	-0.716608
								Val109	G domain	-6.26693
								Pro110	G domain	-2.55143
								Tyr166	Hypervariable region	-16.9893
N-Ras	3CONGDP-b	13	target	-2.5	3.04046	O (29)	Thr58	Val8	G domain	-0.32562
			target	-2.3215	3.1357	O (30)	Tyr96	Val9	G domain	-3.652
			ligand	-0.0803755	2.97563	N (14)	Glu37	Gly10	G domain; P-loop	-3.03975
								Ala11	G domain; P-loop	-0.818482
								Lys16	G domain; P-loop	-1.81079
								Thr35	G domain; switch I, effector region	-1.95548
								Glu37	G domain; switch I, effector region	-22.0853
								Thr58	G domain	-12.8876
								Ala59	G domain	-14.2541
								Gly60	G domain; switch II	-6.24066
								Met72	G domain; switch II	-13.7355
								Tyr96	G domain	-10.849
								Gln99	G domain	-7.82047
								Val103	G domain	-0.337724
N-Ras	3CONGDP-b	14	target	-2.5	2.81275	O (7)	Lys104	Arg73	G domain; switch II	-10.7203
								Thr74	G domain; switch II	-18.1847
								Gly75	G domain; switch II	-4.24784
								Glu76	G domain; switch II	-19.1669
								Gly77	G domain	-0.382317
								Val103	G domain	-1.78919
								Lys104	G domain	-24.7074
								Asp105	G domain	-0.322479
								Ser106	G domain	-2.68366
								Asp108	G domain	-0.334119
								Val109	G domain	-6.33899
								Pro110	G domain	-2.68364
								Tyr166	Hypervariable region	-13.779
N-Ras	3CONGDP-b	15	NA					Gly12	G domain; P-loop	-3.77061
								Gly13	G domain; P-loop	-5.27221
								Phe28	G domain	-5.31391
								Asp30	G domain; switch I	-7.86773
								Glu31	G domain; switch I	-8.41275
								Tyr32	G domain; switch I, effector region	-2.36798
								Pro34	G domain; switch I, effector region	-10.9447
								Lys117	G domain, base-binding loop I	-2.42413
								Lys147	G domain, base-binding loop II	-3.82923
N-Ras	3CONGDP-b	16	ligand	-1.57435	3.28513	N (5)	Ser39	Lys5	G domain	-7.88329
			target	-0.681989	2.94214	O (14)	Ser39	Leu6	G domain	-4.09311
			target	-2.5	2.97413	O (14)	Ser39	Val7	G domain	-2.67586
								Glu37	G domain; switch I, effector region	-6.75247
								Asp38	G domain; switch I, effector region	-7.01137
								Ser39	G domain; effector region	-13.047
								Asp54	G domain	-7.93329
								Ile55	G domain	-2.47881
								Leu56	G domain	-17.3132
								Met72	G domain; switch II	-3.77029
								Thr74	G domain; switch II	-6.73389
								Gly75	G domain; switch II	-2.40977
N-Ras	3CONGDP-b	17	NA					Arg97	G domain	-1.60658
								Asp107	G domain	-3.74311
								Asp108	G domain	-15.4849
								Val109	G domain	-7.01654
								Pro110	G domain	-8.92965
								Met111	G domain	-0.636805
								Tyr137	G domain	-7.2205
								Gly138	G domain	-9.15584
								Ile139	G domain	-1.3303
								Glu162	G domain	-7.82118
								Gln165	G domain	-4.10074
								Tyr166	Hypervariable region	-11.9654
N-Ras	3CONGDP-b	18	target	-0.169951	3.56601	O (10)	Tyr166	Gly75	G domain; switch II	-2.16068
			target	-1.81174	3.23765	O (20)	Ser106	Glu76	G domain; switch II	-10.6215
			target	-2.5	2.80256	O (20)	Tyr166	Gly77	G domain	-0.421506
								Lys104	G domain	-17.0369
								Asp105	G domain	-8.72174
								Ser106	G domain	-14.5486
								Asp107	G domain	-0.45601
								Asp108	G domain	-0.500908
								Val109	G domain	-4.9855
								Pro110	G domain	-2.22617
								Ile163	G domain	-0.34309
								Tyr166	Hypervariable region	-21.4405
								Arg167	Hypervariable region	-1.05803
N-Ras	3CONGDP-b	19	ligand	-1.05974	2.85044	N (23)	Leu6	Lys5	G domain	-7.53468
			ligand	-1.37645	3.27873	N (23)	Asp54	Leu6	G domain	-4.4307
			target	-2.5	2.87816	O (26)	Ser39	Val7	G domain	-2.81985
			target	-2.5	3.06029	O (8)	Met72	Asp38	G domain; switch I, effector region	-5.93758
			target	-2.27848	3.10904	O (8)	Thr74	Ser39	G domain; effector region	-22.0757
			target	-0.710725	3.32343	O (12)	Ser39	Asp54	G domain; switch I, effector region	-11.8366
			target	-2.44719	3.11056	O (12)	Ser39	Ile55	G domain; switch I, effector region	-3.61483
								Leu56	G domain	-15.3257
								Met72	G domain; switch II	-5.56875
								Thr74	G domain; switch II	-7.42088
								Gly75	G domain; switch II	-1.78236
N-Ras	3CONGDP-b	20	target	-1.68863	3.1973	O (21)	Ser106	Gly75	G domain; switch II	-2.13598
			target	-2.5	2.72645	O (21)	Tyr166	Glu76	G domain; switch II	-10.6296
								Gly77	G domain	-0.416511
								Lys104	G domain	-16.814
								Asp105	G domain	-7.69121
								Ser106	G domain	-13.3985
								Asp108	G domain	-0.410835
								Val109	G domain	-4.96772
								Pro110	G domain	-2.21969
								Ile163	G domain	-0.338471
								Tyr166	Hypervariable region	-21.5999
								Arg167	Hypervariable region	-0.412167
N-Ras	3CONGDP-b	21	NA					Arg97	G domain	-2.14737
								Asp107	G domain	-4.09203
								Asp108	G domain	-15.9992
								Val109	G domain	-6.7063
								Pro110	G domain	-10.8189
								Met111	G domain	-2.19991
								Ser136	G domain	-1.00721
								Tyr137	G domain	-6.89307
								Gly138	G domain	-7.5692
								Ile139	G domain	-1.75834
								Glu162	G domain	-8.03742
								Gln165	G domain	-3.3289
								Tyr166	Hypervariable region	-11.2602
N-Ras	3CONGDP-b	22	ligand	-0.786098	3.35578	N (19)	Gln22	Gln22	G domain	-8.71487
			target	-2.5	2.79537	O (22)	Gln22	Asn26	G domain	-6.15484
			target	-0.88687	3.01232	O (22)	Phe28	His27	G domain	-12.8968
								Phe28	G domain	-28.9689
								Val29	G domain	-1.02592
								Asp30	G domain; switch I	-6.19287
								Ala146	G domain, base-binding loop II	-0.336224
								Lys147	G domain, base-binding loop II	-4.60734
								Arg149	G domain	-2.68841
N-Ras	3CONGDP-b	23	target	-2.5	2.86468	O (10)	Met72	Lys5	G domain	-6.17612
			target	-0.602444	3.17869	O (21)	Ser39	Leu6	G domain	-4.36917
			target	-2.5	3.02697	O (21)	Ser39	Val7	G domain	-2.12611
								Glu37	G domain; switch I, effector region	-0.335393
								Asp38	G domain; switch I, effector region	-4.98376
								Ser39	G domain; effector region	-12.1893
								Asp54	G domain	-7.25733
								Ile55	G domain	-2.02758
								Leu56	G domain	-17.7265
								Met72	G domain; switch II	-7.42519
								Thr74	G domain; switch II	-7.5759
								Gly75	G domain; switch II	-2.5153
N-Ras	3CONGDP-b	24	NA					Arg97	G domain	-2.07674
								Asp107	G domain	-4.47339
								Asp108	G domain	-16.1665
								Val109	G domain	-7.16196
								Pro110	G domain	-9.87306
								Met111	G domain	-1.47297
								Ser136	G domain	-0.975014
								Tyr137	G domain	-6.80982
								Gly138	G domain	-6.88742
								Ile139	G domain	-1.56099
								Glu162	G domain	-7.58073
								Gln165	G domain	-3.67059
								Tyr166	Hypervariable region	-12.115
N-Ras	3CONGDP-b	25	NA					Arg97	G domain	-2.05397
								Asp107	G domain	-4.72829
								Asp108	G domain	-17.7994
								Val109	G domain	-6.44024
								Pro110	G domain	-8.23249
								Met111	G domain	-0.479629
								Ser136	G domain	-1.20646
								Tyr137	G domain	-6.96183
								Gly138	G domain	-6.80158
								Ile139	G domain	-0.985284
								Glu162	G domain	-4.75673
								Ile163	G domain	-0.310622
								Gln165	G domain	-2.7105
								Tyr166	Hypervariable region	-14.2849
N-Ras	3CONGDP-b	26	target	-0.416206	3.07933	O (7)	Arg97	Arg97	G domain	-13.7399
			ligand	-1.55999	3.288	O (23)	Asp107	Glu98	G domain	-0.663164
			target	-1.90514	3.21897	O (19)	Arg97	Lys101	G domain	-6.45875
			target	-1.4286	3.29126	O (19)	Arg97	Asp107	G domain	-22.3786
			target	-2.5	3.00033	O (19)	Lys101	Asp108	G domain	-14.727
								Val109	G domain	-8.38623
								Pro110	G domain	-11.2557
								Met111	G domain	-3.95643
								Ser136	G domain	-5.18706
								Tyr137	G domain	-5.20326
								Gly138	G domain	-4.4645
								Ile139	G domain	-2.82336
								Glu162	G domain	-8.99366
								Gln165	G domain	-1.40853
								Tyr166	Hypervariable region	-5.2954
N-Ras	3CONGDP-b	27	target	-0.446987	2.84424	O (7)	Arg97	Asn94	G domain	-0.310812
			ligand	-1.64594	3.27081	O (24)	Asp107	Arg97	G domain	-12.1068
			ligand	-0.797387	3.44052	O (24)	Tyr137	Glu98	G domain	-0.988934
			target	-1.10372	3.37926	O (20)	Arg97	Lys101	G domain	-6.62281
			target	-0.0447638	3.59042	O (20)	Arg97	Asp107	G domain	-22.3877
			target	-2.46775	3.10645	O (20)	Lys101	Asp108	G domain	-14.0477
								Val109	G domain	-8.55504
								Pro110	G domain	-11.3727
								Met111	G domain	-4.52143
								Ser136	G domain	-6.12176
								Tyr137	G domain	-7.39566
								Gly138	G domain	-4.93675
								Ile139	G domain	-4.01691
								Glu162	G domain	-8.9441
								Gln165	G domain	-0.823929
								Tyr166	Hypervariable region	-4.57948
N-Ras	3CONGDP-b	28	target	-2.5	2.74219	O (7)	Ser39	Lys5	G domain	-8.14409
			target	-0.489666	3.12732	O (24)	Met72	Leu6	G domain	-3.90723
			either	-2.5	3.06098	O (24)	Thr74	Val7	G domain	-2.63548
								Asp38	G domain; switch I, effector region	-3.41165
								Ser39	G domain; effector region	-24.039
								Tyr40	G domain; effector region	-1.94272
								Arg41	G domain	-3.95599
								Asp54	G domain	-15.5139
								Ile55	G domain	-1.85361
								Leu56	G domain	-14.689
								Met72	G domain; switch II	-5.27909
								Thr74	G domain; switch II	-11.084
								Gly75	G domain; switch II	-2.51255

## Sheet: 2N9C
Target		Ligand	H-bonds					Total interactions
Protein	3D structure		Donor	Energy	Length	Ligand contribution with atom type (no.)	Target contribution	Interacting AA residue	Localisation (domain, region, interactions)	Total
N-Ras	2N9C	1	target	-2.5	2.93094	O (8)	Trp20	Glu3	NA	-7.48497
								Tyr4	alpha helix	-10.1291
								Val7	alpha helix	-4.76037
								Val8	alpha helix	-5.16957
								Lys16	NA	-10.9227
								Trp20	NA	-32.5774
N-Ras	2N9C	2	NA					Glu3	NA	-9.12532
								Tyr4	alpha helix	-16.0206
								Val7	alpha helix	-1.97234
								Val8	alpha helix	-7.78262
								Val14	NA	-3.36466
								Lys16	NA	-14.1671
								Trp20	NA	-30.5596
N-Ras	2N9C	3	NA					Glu3	NA	-10.0396
								Tyr4	alpha helix	-17.1755
								Val7	alpha helix	-1.82641
								Val8	alpha helix	-7.00448
								Val14	NA	-3.85839
								Lys16	NA	-14.5548
								Trp20	NA	-30.6656
N-Ras	2N9C	4	target	-1.37559	3.04385	O (8)	Trp20	Glu3	NA	-9.93792
								Tyr4	alpha helix	-16.6637
								Val7	alpha helix	-9.02577
								Val8	alpha helix	-3.82965
								Lys16	NA	-4.29934
								Trp20	NA	-29.5986
N-Ras	2N9C	5	ligand	-2.28713	3.14257	O (28)	Glu3	Glu3	NA	-13.67
			target	-1.62672	3.1279	O (8)	Trp20	Tyr4	alpha helix	-17.1851
								Leu6	alpha helix	-0.436898
								Val7	alpha helix	-7.74776
								Val8	alpha helix	-3.04189
								Lys16	NA	-4.57084
								Trp20	NA	-29.9927
N-Ras	2N9C	6	NA					Glu3	NA	-9.50483
								Tyr4	alpha helix	-17.2059
								Val7	alpha helix	-1.90055
								Val8	alpha helix	-7.56864
								Val14	NA	-4.23236
								Lys16	NA	-14.3494
								Trp20	NA	-30.8385
N-Ras	2N9C	7	NA					Glu3	NA	-9.20782
								Tyr4	alpha helix	-16.5961
								Val7	alpha helix	-2.30468
								Val8	alpha helix	-8.27317
								Val14	NA	-3.46375
								Lys16	NA	-14.119
								Trp20	NA	-30.0528
N-Ras	2N9C	8	NA					Glu3	NA	-10.0288
								Tyr4	alpha helix	-17.2117
								Val7	alpha helix	-1.71679
								Val8	alpha helix	-7.1068
								Val14	NA	-4.12386
								Lys16	NA	-14.8687
								Trp20	NA	-31.0343
N-Ras	2N9C	9	NA					Glu3	NA	-9.34071
								Tyr4	alpha helix	-16.7331
								Val7	alpha helix	-1.72208
								Val8	alpha helix	-7.6217
								Val14	NA	-3.3014
								Lys16	NA	-14.8495
								Trp20	NA	-31.181
N-Ras	2N9C	10	NA					Glu3	NA	-9.74292
								Tyr4	alpha helix	-14.1931
								Val7	alpha helix	-5.75214
								Val8	alpha helix	-11.0928
								Ala11	NA	-0.323721
								Val14	NA	-4.01935
								Lys16	NA	-19.6261
								Trp20	NA	-27.1854
N-Ras	2N9C	11	target	-1.63461	3.09074	O (8)	Trp20	Glu3	NA	-11.4961
								Tyr4	alpha helix	-16.8371
								Val7	alpha helix	-8.09451
								Val8	alpha helix	-3.78465
								Lys16	NA	-4.06684
								Trp20	NA	-29.2704
N-Ras	2N9C	12	target	-1.5412	3.29176	O (29)	Lys16	Glu3	NA	-9.31378
								Tyr4	alpha helix	-16.4069
								Val7	alpha helix	-2.03033
								Val8	alpha helix	-8.00523
								Val14	NA	-3.86494
								Lys16	NA	-18.0837
								Trp20	NA	-30.6729
N-Ras	2N9C	13	NA					Glu3	NA	-10.0884
								Tyr4	alpha helix	-14.8106
								Val7	alpha helix	-7.49678
								Val8	alpha helix	-10.3623
								Ala11	NA	-0.748717
								Val14	NA	-4.41135
								Lys16	NA	-19.7324
								Trp20	NA	-27.9246
N-Ras	2N9C	14	target	-1.47285	3.06468	O (8)	Trp20	Glu3	NA	-11.7433
								Tyr4	alpha helix	-17.316
								Leu6	alpha helix	-1.92494
								Val7	alpha helix	-9.15524
								Val8	alpha helix	-3.19617
								Lys16	NA	-4.15373
								Trp20	NA	-30.0356
N-Ras	2N9C	15	NA					Glu3	NA	-9.77928
								Tyr4	alpha helix	-14.4199
								Val7	alpha helix	-6.78561
								Val8	alpha helix	-10.8356
								Ala11	NA	-0.617038
								Val14	NA	-4.5965
								Lys16	NA	-19.0603
								Trp20	NA	-27.0445
N-Ras	2N9C	16	target	-1.88043	3.1084	O (14)	Trp20	Glu3	NA	-9.11654
								Tyr4	alpha helix	-13.8444
								Val8	alpha helix	-1.40828
								Lys16	NA	-14.1589
								Val19	NA	-0.310913
								Trp20	NA	-30.0387
N-Ras	2N9C	17	ligand	-0.516829	3.49663	O (19)	Glu3	Glu3	NA	-6.7988
								Tyr4	alpha helix	-20.0001
								Val7	alpha helix	-3.62091
								Val8	alpha helix	-1.94603
								Lys16	NA	-15.8046
								Ser17	NA	-1.76928
								Val19	NA	-4.89852
								Trp20	NA	-13.4247
N-Ras	2N9C	18	ligand	-0.135916	3.57282	O (19)	Glu3	Glu3	NA	-5.80005
								Tyr4	alpha helix	-19.5115
								Val7	alpha helix	-4.85644
								Val8	alpha helix	-2.05111
								Lys16	NA	-15.7079
								Ser17	NA	-1.67828
								Val19	NA	-5.03401
								Trp20	NA	-13.3626
N-Ras	2N9C	19	target	-2.5	3.04746	O (26)	Lys16	Glu3	NA	-9.46074
								Tyr4	alpha helix	-21.665
								Val8	alpha helix	-2.02989
								Lys16	NA	-22.7838
								Ser17	NA	-1.27577
								Val19	NA	-4.13515
								Trp20	NA	-10.1218
N-Ras	2N9C	20	NA					Glu3	NA	-8.74631
								Tyr4	alpha helix	-14.623
								Val7	alpha helix	-4.47909
								Val8	alpha helix	-4.38127
								Lys16	NA	-2.77435
								Trp20	NA	-27.4054
N-Ras	2N9C	21	ligand	-0.662162	3.40162	N (18)	Lys16	Glu3	NA	-7.19215
								Tyr4	alpha helix	-16.3323
								Val7	alpha helix	-4.60198
								Val8	alpha helix	-3.55905
								Lys16	NA	-19.4891
								Ser17	NA	-1.21125
								Val19	NA	-5.33436
								Trp20	NA	-6.6491
N-Ras	2N9C	22	NA					Glu3	NA	-10.2403
								Tyr4	alpha helix	-19.4007
								Val7	alpha helix	-2.02773
								Val8	alpha helix	-2.18003
								Lys16	NA	-16.972
								Ser17	NA	-0.743391
								Val19	NA	-4.63194
								Trp20	NA	-8.14633
N-Ras	2N9C	23	ligand	-0.623653	3.40936	N (18)	Lys16	Glu3	NA	-6.0755
								Tyr4	alpha helix	-16.8842
								Val7	alpha helix	-4.77968
								Val8	alpha helix	-3.70828
								Lys16	NA	-19.4366
								Ser17	NA	-1.20523
								Val19	NA	-5.25806
								Trp20	NA	-6.68369
N-Ras	2N9C	24	ligand	-0.585034	3.41374	N (18)	Lys16	Glu3	NA	-7.25971
								Tyr4	alpha helix	-16.1759
								Val7	alpha helix	-4.24184
								Val8	alpha helix	-3.51882
								Lys16	NA	-19.477
								Ser17	NA	-1.19817
								Val19	NA	-5.43046
								Trp20	NA	-6.62899
N-Ras	2N9C	25	NA					Glu3	NA	-11.1254
								Tyr4	alpha helix	-20.4219
								Val7	alpha helix	-2.30215
								Val8	alpha helix	-2.42764
								Lys16	NA	-16.9985
								Ser17	NA	-0.764484
								Val19	NA	-4.54056
								Trp20	NA	-7.69683
N-Ras	2N9C	26	target	-0.58114	3.08672	O (23)	Trp20	Glu3	NA	-11.5702
								Tyr4	alpha helix	-12.6542
								Val7	alpha helix	-4.47238
								Val8	alpha helix	-7.79203
								Val14	NA	-4.43601
								Lys16	NA	-11.4931
								Trp20	NA	-29.4231
N-Ras	2N9C	27	target	-0.235129	2.97674	O (24)	Trp20	Glu3	NA	-11.9296
								Tyr4	alpha helix	-12.4291
								Val7	alpha helix	-7.87907
								Val8	alpha helix	-12.7975
								Ala11	NA	-0.4
								Val14	NA	-5.49299
								Lys16	NA	-9.86015
								Trp20	NA	-28.8116
N-Ras	2N9C	28	target	-0.443448	3.07825	O (24)	Trp20	Glu3	NA	-9.20413
								Tyr4	alpha helix	-11.3482
								Val7	alpha helix	-5.69767
								Val8	alpha helix	-9.8124
								Val14	NA	-5.95121
								Lys16	NA	-11.4166
								Trp20	NA	-24.7145

## Sheet: 5ITA
Target		Ligand	H-bonds					Total interactions
Protein	3D structure		Donor	Energy	Length	Ligand contribution with atom type (no.)	Target contribution	Interacting AA residue	Localisation (domain, region, interactions)	Total
B-Raf	5ITA	1	NA					Ile463	Protein kinase domain	-9.6535
								Gly464	Protein kinase domain	-6.55649
								Ser465	Protein kinase domain	-4.88203
								Gly466	Protein kinase domain	-2.72075
								Val471	Protein kinase domain	-13.4875
								Ala481	Protein kinase domain	-4.65158
								Lys483	Protein kinase domain	-5.27688
								Leu514	Protein kinase domain	-5.53495
								Thr529	Protein kinase domain	-3.70564
								Gln530	Protein kinase domain	-1.11911
								Trp531	Protein kinase domain	-10.3585
								Cys532	Protein kinase domain	-5.55349
								Gly534	Protein kinase domain	-1.37682
								Ser535	Protein kinase domain	-3.42881
								Ser536	Protein kinase domain	-4.71065
								Asn580	Protein kinase domain	-2.56595
								Asn581	Protein kinase domain	-3.54528
								Phe583	Protein kinase domain	-28.8708
								Asp594	Protein kinase domain	-0.337424
B-Raf	5ITA	2	NA					Ile463	Protein kinase domain	-4.09396
								Val471	Protein kinase domain	-8.92774
								Ala481	Protein kinase domain	-4.2226
								Lys483	Protein kinase domain	-12.5383
								Glu501	Protein kinase domain	-1.37495
								Leu505	Protein kinase domain	-3.85766
								Leu514	Protein kinase domain	-10.9777
								Phe516	Protein kinase domain	-1.89449
								Ile527	Protein kinase domain	-5.16967
								Thr529	Protein kinase domain	-6.62489
								Gln530	Protein kinase domain	-1.63313
								Trp531	Protein kinase domain	-17.9256
								Cys532	Protein kinase domain	-8.96223
								Gly534	Protein kinase domain	-1.49955
								Ser535	Protein kinase domain	-2.30624
								Ser536	Protein kinase domain	-0.493865
								Asn581	Protein kinase domain	-1.72257
								Phe583	Protein kinase domain	-22.5926
								Gly593	Protein kinase domain	-4.11119
								Asp594	Protein kinase domain	-11.3099
								Phe595	Protein kinase domain	-4.03128
								Gly596	Protein kinase domain	-2.30837
B-Raf	5ITA	3	target	-0.123728	3.33355	O (7)	Ser536	Ile463	Protein kinase domain	-7.66711
			.					Ser465	Protein kinase domain	-0.564288
								Val471	Protein kinase domain	-3.30658
								Ala481	Protein kinase domain	-1.04068
								Leu514	Protein kinase domain	-1.21709
								Thr529	Protein kinase domain	-0.367524
								Gln530	Protein kinase domain	-0.612685
								Trp531	Protein kinase domain	-17.8003
								Cys532	Protein kinase domain	-8.49759
								Gly534	Protein kinase domain	-5.28499
								Ser535	Protein kinase domain	-11.0574
								Ser536	Protein kinase domain	-10.3853
								His539	Protein kinase domain	-8.72014
								Asn580	Protein kinase domain	-6.64666
								Asn581	Protein kinase domain	-3.82953
								Phe583	Protein kinase domain	-20.7673
B-Raf	5ITA	4	target	-0.816497	3.4367	N (1)	Asn581	Ile463	Protein kinase domain	-3.65898
			ligand	-2.01114	3.19777	O (28)	Asn580	Gly464	Protein kinase domain	-3.36776
								Ser465	Protein kinase domain	-3.40386
								Gly466	Protein kinase domain	-1.30366
								Ser467	Protein kinase domain	-4.27053
								Gly469	Protein kinase domain	-0.999147
								Val471	Protein kinase domain	-15.5911
								Ala481	Protein kinase domain	-4.42825
								Lys483	Protein kinase domain	-8.33584
								Leu514	Protein kinase domain	-5.9768
								Thr529	Protein kinase domain	-3.39555
								Gln530	Protein kinase domain	-2.34972
								Trp531	Protein kinase domain	-11.5816
								Cys532	Protein kinase domain	-6.38918
								Ser536	Protein kinase domain	-3.84058
								Asn580	Protein kinase domain	-8.45029
								Asn581	Protein kinase domain	-8.93568
								Phe583	Protein kinase domain	-24.6236
								Asp594	Protein kinase domain	-4.6978
B-Raf	5ITA	5	ligand	-2.5	2.7032	O (28)	Leu514	Ile463	Protein kinase domain	-3.81714
								Val471	Protein kinase domain	-8.25158
								Ala481	Protein kinase domain	-4.46185
								Lys483	Protein kinase domain	-9.09388
								Leu505	Protein kinase domain	-5.5537
								Ile513	Protein kinase domain	-0.48646
								Leu514	Protein kinase domain	-17.9399
								Leu515	Protein kinase domain	-0.7247
								Phe516	Protein kinase domain	-4.58325
								Ile527	Protein kinase domain	-1.7372
								Thr529	Protein kinase domain	-9.06866
								Gln530	Protein kinase domain	-1.60478
								Trp531	Protein kinase domain	-16.8604
								Cys532	Protein kinase domain	-8.71607
								Gly534	Protein kinase domain	-2.42346
								Ser535	Protein kinase domain	-1.74707
								Ser536	Protein kinase domain	-0.371574
								Asn581	Protein kinase domain	-1.52027
								Phe583	Protein kinase domain	-21.9849
								Ile592	Protein kinase domain	-0.485888
								Gly593	Protein kinase domain	-6.24155
								Asp594	Protein kinase domain	-6.95529
								Phe595	Protein kinase domain	-6.48735
								Gly596	Protein kinase domain	-0.655747
B-Raf	5ITA	6	target	-0.854575	3.42909	N (1)	Asn581	Ile463	Protein kinase domain	-3.86986
			target	-0.186659	2.80462	O (7)	Asn581	Gly464	Protein kinase domain	-3.68612
			target	-0.850298	3.35353	O (28)	Ser536	Ser465	Protein kinase domain	-3.69421
			either	-1.85744	3.22851	O (28)	Ser536	Gly466	Protein kinase domain	-1.34901
								Ser467	Protein kinase domain	-4.23837
								Gly469	Protein kinase domain	-1.07134
								Val471	Protein kinase domain	-15.5475
								Ala481	Protein kinase domain	-4.23007
								Lys483	Protein kinase domain	-7.83614
								Leu514	Protein kinase domain	-5.83885
								Thr529	Protein kinase domain	-3.14232
								Gln530	Protein kinase domain	-2.16474
								Trp531	Protein kinase domain	-10.8176
								Cys532	Protein kinase domain	-6.35465
								Ser535	Protein kinase domain	-0.874585
								Ser536	Protein kinase domain	-5.5259
								Asn580	Protein kinase domain	-5.34445
								Asn581	Protein kinase domain	-8.26528
								Phe583	Protein kinase domain	-25.595
								Asp594	Protein kinase domain	-4.13537
B-Raf	5ITA	7	target	-0.716097	3.45678	N (1)	Asn581	Ile463	Protein kinase domain	-4.36509
			target	-0.891277	2.79623	O (7)	Asn581	Gly464	Protein kinase domain	-4.00254
								Ser465	Protein kinase domain	-3.91289
								Gly466	Protein kinase domain	-1.55104
								Ser467	Protein kinase domain	-4.12364
								Gly469	Protein kinase domain	-1.16487
								Val471	Protein kinase domain	-15.2491
								Ala481	Protein kinase domain	-4.29047
								Lys483	Protein kinase domain	-7.83692
								Leu514	Protein kinase domain	-5.92803
								Thr529	Protein kinase domain	-3.25436
								Gln530	Protein kinase domain	-2.31011
								Trp531	Protein kinase domain	-11.3343
								Cys532	Protein kinase domain	-6.34295
								Ser536	Protein kinase domain	-4.06138
								Asn580	Protein kinase domain	-5.31271
								Asn581	Protein kinase domain	-8.97171
								Phe583	Protein kinase domain	-25.6394
								Asp594	Protein kinase domain	-4.08804
B-Raf	5ITA	8	target	-0.89368	3.42126	N (1)	Asn581	Ile463	Protein kinase domain	-4.49643
			target	-0.0438168	2.84544	O (7)	Asn581	Gly464	Protein kinase domain	-3.95863
								Ser465	Protein kinase domain	-3.82994
								Gly466	Protein kinase domain	-1.47189
								Ser467	Protein kinase domain	-4.32801
								Gly469	Protein kinase domain	-1.07505
								Val471	Protein kinase domain	-15.485
								Ala481	Protein kinase domain	-4.35562
								Lys483	Protein kinase domain	-7.73354
								Leu514	Protein kinase domain	-6.00975
								Thr529	Protein kinase domain	-3.38227
								Gln530	Protein kinase domain	-2.3394
								Trp531	Protein kinase domain	-11.1409
								Cys532	Protein kinase domain	-6.37683
								Ser535	Protein kinase domain	-1.15347
								Ser536	Protein kinase domain	-4.18594
								Asn580	Protein kinase domain	-4.87803
								Asn581	Protein kinase domain	-7.98761
								Phe583	Protein kinase domain	-24.1016
								Asp594	Protein kinase domain	-4.62534
B-Raf	5ITA	9	target	-0.55162	3.48968	N (1)	Asn581	Ile463	Protein kinase domain	-4.23869
			target	-1.83248	2.7128	O (7)	Asn581	Gly464	Protein kinase domain	-4.33993
								Ser465	Protein kinase domain	-4.23478
								Gly466	Protein kinase domain	-1.96302
								Ser467	Protein kinase domain	-4.177
								Gly469	Protein kinase domain	-1.24998
								Val471	Protein kinase domain	-15.0899
								Ala481	Protein kinase domain	-4.00106
								Lys483	Protein kinase domain	-7.08714
								Leu514	Protein kinase domain	-5.38522
								Thr529	Protein kinase domain	-2.81515
								Gln530	Protein kinase domain	-1.87673
								Trp531	Protein kinase domain	-10.6738
								Cys532	Protein kinase domain	-6.36738
								Ser536	Protein kinase domain	-3.2416
								Tyr538	Protein kinase domain	-0.4
								Asn580	Protein kinase domain	-10.3818
								Asn581	Protein kinase domain	-10.5552
								Phe583	Protein kinase domain	-24.6118
								Asp594	Protein kinase domain	-3.75706
B-Raf	5ITA	10	target	-0.834778	3.43304	N (1)	Asn581	Ile463	Protein kinase domain	-4.44061
			target	-0.145915	2.86152	O (7)	Asn581	Gly464	Protein kinase domain	-4.1362
								Ser465	Protein kinase domain	-3.89122
								Gly466	Protein kinase domain	-1.54099
								Ser467	Protein kinase domain	-4.37385
								Gly469	Protein kinase domain	-1.07736
								Val471	Protein kinase domain	-15.5033
								Ala481	Protein kinase domain	-4.25922
								Lys483	Protein kinase domain	-7.14289
								Leu514	Protein kinase domain	-5.814
								Thr529	Protein kinase domain	-3.10915
								Gln530	Protein kinase domain	-2.29708
								Trp531	Protein kinase domain	-11.8059
								Cys532	Protein kinase domain	-6.485
								Ser535	Protein kinase domain	-1.1649
								Ser536	Protein kinase domain	-4.17568
								Asn580	Protein kinase domain	-7.72405
								Asn581	Protein kinase domain	-9.26864
								Phe583	Protein kinase domain	-25.2986
								Asp594	Protein kinase domain	-4.57623
B-Raf	5ITA	11	target	-0.985865	3.40283	N (1)	Asn581	Ile463	Protein kinase domain	-5.19501
			target	-1.13421	2.60669	O (7)	Asn581	Gly464	Protein kinase domain	-4.38761
								Ser465	Protein kinase domain	-3.35933
								Gly466	Protein kinase domain	-1.85087
								Ser467	Protein kinase domain	-4.51107
								Gly469	Protein kinase domain	-0.996916
								Val471	Protein kinase domain	-17.0674
								Ala481	Protein kinase domain	-4.17767
								Lys483	Protein kinase domain	-8.10491
								Leu514	Protein kinase domain	-5.82152
								Thr529	Protein kinase domain	-2.99273
								Gln530	Protein kinase domain	-2.089
								Trp531	Protein kinase domain	-10.7156
								Cys532	Protein kinase domain	-6.35694
								Ser536	Protein kinase domain	-3.52385
								Asn580	Protein kinase domain	-7.49815
								Asn581	Protein kinase domain	-10.629
								Phe583	Protein kinase domain	-25.945
								Asp594	Protein kinase domain	-4.98032
B-Raf	5ITA	12	NA					Ile463	Protein kinase domain	-3.98942
								Val471	Protein kinase domain	-8.92813
								Ala481	Protein kinase domain	-3.89191
								Lys483	Protein kinase domain	-12.0993
								Glu501	Protein kinase domain	-1.47356
								Leu505	Protein kinase domain	-6.71835
								Leu514	Protein kinase domain	-14.1759
								Leu515	Protein kinase domain	-1.17255
								Phe516	Protein kinase domain	-3.58114
								Ile527	Protein kinase domain	-5.69916
								Thr529	Protein kinase domain	-7.71981
								Gln530	Protein kinase domain	-1.62898
								Trp531	Protein kinase domain	-17.5056
								Cys532	Protein kinase domain	-8.86903
								Gly534	Protein kinase domain	-1.86397
								Ser535	Protein kinase domain	-2.26609
								Ser536	Protein kinase domain	-0.511861
								Asn581	Protein kinase domain	-1.81288
								Phe583	Protein kinase domain	-23.0477
								Ile592	Protein kinase domain	-0.395335
								Gly593	Protein kinase domain	-4.91483
								Asp594	Protein kinase domain	-11.0518
								Phe595	Protein kinase domain	-6.06204
								Gly596	Protein kinase domain	-2.38676
B-Raf	5ITA	13	target	-1.04819	3.39036	N (1)	Asn581	Ile463	Protein kinase domain	-4.13873
			target	-0.422276	3.48503	N (28)	Ser536	Gly464	Protein kinase domain	-3.49007
			target	-0.060262	3.58795	N (28)	Ser536	Ser465	Protein kinase domain	-3.55822
			target	-0.539622	2.97162	O (29)	Ser536	Gly466	Protein kinase domain	-1.23125
			target	-2.5	3.03242	O (30)	Ser536	Ser467	Protein kinase domain	-4.22587
								Gly469	Protein kinase domain	-0.675524
								Val471	Protein kinase domain	-15.0794
								Ala481	Protein kinase domain	-4.33539
								Lys483	Protein kinase domain	-7.40979
								Leu514	Protein kinase domain	-6.03698
								Thr529	Protein kinase domain	-3.38051
								Gln530	Protein kinase domain	-2.3255
								Trp531	Protein kinase domain	-11.5946
								Cys532	Protein kinase domain	-6.40654
								Gly534	Protein kinase domain	-0.433271
								Ser535	Protein kinase domain	-4.2157
								Ser536	Protein kinase domain	-9.71018
								His539	Protein kinase domain	-0.68152
								Asn580	Protein kinase domain	-5.65393
								Asn581	Protein kinase domain	-8.46218
								Phe583	Protein kinase domain	-27.0445
								Asp594	Protein kinase domain	-4.94501
B-Raf	5ITA	14	target	-2.01159	3.19768	O (28)	Asn581	Ile463	Protein kinase domain	-5.90384
			target	-0.616395	3.39233	O (8)	Cys532	Gly466	Protein kinase domain	-0.462884
								Ser467	Protein kinase domain	-1.01783
								Val471	Protein kinase domain	-10.3268
								Ala481	Protein kinase domain	-3.96407
								Lys483	Protein kinase domain	-8.14448
								Leu514	Protein kinase domain	-5.83496
								Thr529	Protein kinase domain	-3.51976
								Gln530	Protein kinase domain	-1.29107
								Trp531	Protein kinase domain	-15.9281
								Cys532	Protein kinase domain	-6.56641
								Gly534	Protein kinase domain	-1.44123
								Ser535	Protein kinase domain	-2.21702
								Ser536	Protein kinase domain	-8.18803
								Tyr538	Protein kinase domain	-0.337942
								Asn580	Protein kinase domain	-10.8041
								Asn581	Protein kinase domain	-9.16979
								Phe583	Protein kinase domain	-30.5457
								Gly593	Protein kinase domain	-1.14794
								Asp594	Protein kinase domain	-6.83082
B-Raf	5ITA	15	target	-0.587552	3.48249	N (1)	Asn581	Ile463	Protein kinase domain	-4.16628
			target	-0.673104	2.77333	O (7)	Asn581	Gly464	Protein kinase domain	-3.79144
			target	-0.921205	3.32368	O (28)	Ser536	Ser465	Protein kinase domain	-3.77541
			target	-1.22909	3.35418	O (28)	Ser536	Gly466	Protein kinase domain	-1.12881
								Ser467	Protein kinase domain	-4.23023
								Gly469	Protein kinase domain	-1.13479
								Val471	Protein kinase domain	-15.3937
								Ala481	Protein kinase domain	-4.33365
								Lys483	Protein kinase domain	-7.6761
								Leu514	Protein kinase domain	-5.89129
								Thr529	Protein kinase domain	-3.23283
								Gln530	Protein kinase domain	-2.36002
								Trp531	Protein kinase domain	-11.6569
								Cys532	Protein kinase domain	-6.40633
								Gly534	Protein kinase domain	-0.411409
								Ser535	Protein kinase domain	-2.77478
								Ser536	Protein kinase domain	-6.8608
								His539	Protein kinase domain	-0.324177
								Asn580	Protein kinase domain	-5.51439
								Asn581	Protein kinase domain	-8.35432
								Phe583	Protein kinase domain	-26.3873
								Asp594	Protein kinase domain	-3.85811
B-Raf	5ITA	16	target	-1.94469	3.21106	O (14)	Lys483	Ile463	Protein kinase domain	-0.384276
								Val471	Protein kinase domain	-7.36414
								Ala481	Protein kinase domain	-3.33871
								Lys483	Protein kinase domain	-13.3676
								Glu501	Protein kinase domain	-2.49556
								Leu505	Protein kinase domain	-4.7757
								Leu514	Protein kinase domain	-6.32658
								Ile527	Protein kinase domain	-8.89142
								Thr529	Protein kinase domain	-7.03005
								Gln530	Protein kinase domain	-1.05845
								Trp531	Protein kinase domain	-3.39748
								Cys532	Protein kinase domain	-2.7885
								Asn581	Protein kinase domain	-0.609554
								Phe583	Protein kinase domain	-14.4494
								Gly593	Protein kinase domain	-2.79855
								Asp594	Protein kinase domain	-8.29635
								Phe595	Protein kinase domain	-4.33287
								Gly596	Protein kinase domain	-2.67718
B-Raf	5ITA	17	NA					Ile463	Protein kinase domain	-5.9461
								Val471	Protein kinase domain	-5.07642
								Ala481	Protein kinase domain	-3.29423
								Leu514	Protein kinase domain	-4.15931
								Thr529	Protein kinase domain	-1.84351
								Gln530	Protein kinase domain	-1.41146
								Trp531	Protein kinase domain	-20.4187
								Cys532	Protein kinase domain	-9.20165
								Gly534	Protein kinase domain	-3.59145
								Ser535	Protein kinase domain	-6.09421
								Ser536	Protein kinase domain	-4.84733
								His539	Protein kinase domain	-2.36457
								Asn580	Protein kinase domain	-0.388946
								Phe583	Protein kinase domain	-24.5792
B-Raf	5ITA	18	target	-0.213018	3.41705	O (20)	Ser536	Ile463	Protein kinase domain	-5.33764
								Val471	Protein kinase domain	-5.17125
								Ala481	Protein kinase domain	-2.99977
								Leu514	Protein kinase domain	-4.11093
								Thr529	Protein kinase domain	-1.38576
								Gln530	Protein kinase domain	-1.24429
								Trp531	Protein kinase domain	-20.1231
								Cys532	Protein kinase domain	-9.14313
								Gly534	Protein kinase domain	-4.48501
								Ser535	Protein kinase domain	-8.58154
								Ser536	Protein kinase domain	-5.90308
								His539	Protein kinase domain	-4.87858
								Asn580	Protein kinase domain	-0.389629
								Phe583	Protein kinase domain	-25.3462
B-Raf	5ITA	19	ligand	-0.763163	3.32656	N (23)	Asn580	Ile463	Protein kinase domain	-6.68453
								Val471	Protein kinase domain	-5.1976
								Ala481	Protein kinase domain	-3.33148
								Leu514	Protein kinase domain	-4.32052
								Thr529	Protein kinase domain	-1.91905
								Gln530	Protein kinase domain	-1.81396
								Trp531	Protein kinase domain	-19.9663
								Cys532	Protein kinase domain	-9.33336
								Gly534	Protein kinase domain	-3.35165
								Ser535	Protein kinase domain	-6.13289
								Ser536	Protein kinase domain	-7.03674
								His539	Protein kinase domain	-3.40288
								Asn580	Protein kinase domain	-3.13294
								Phe583	Protein kinase domain	-26.0195
B-Raf	5ITA	20	target	-0.81266	3.20632	O (21)	Ser536	Ile463	Protein kinase domain	-5.3075
								Val471	Protein kinase domain	-5.16709
								Ala481	Protein kinase domain	-2.96255
								Leu514	Protein kinase domain	-4.08469
								Thr529	Protein kinase domain	-1.34846
								Gln530	Protein kinase domain	-1.24977
								Trp531	Protein kinase domain	-20.3299
								Cys532	Protein kinase domain	-9.19633
								Gly534	Protein kinase domain	-4.67281
								Ser535	Protein kinase domain	-8.67833
								Ser536	Protein kinase domain	-5.37473
								His539	Protein kinase domain	-3.49824
								Phe583	Protein kinase domain	-25.3897
B-Raf	5ITA	21	target	-2.14248	3.15808	O (10)	Cys532	Ile463	Protein kinase domain	-5.27444
			target	-0.308348	2.97765	O (21)	Ser536	Val471	Protein kinase domain	-5.43119
								Ala481	Protein kinase domain	-3.47497
								Leu514	Protein kinase domain	-4.12867
								Thr529	Protein kinase domain	-1.79299
								Gln530	Protein kinase domain	-2.0636
								Trp531	Protein kinase domain	-22.3729
								Cys532	Protein kinase domain	-10.8142
								Gly534	Protein kinase domain	-5.16903
								Ser535	Protein kinase domain	-10.0338
								Ser536	Protein kinase domain	-5.35839
								His539	Protein kinase domain	-3.95242
								Phe583	Protein kinase domain	-25.438
B-Raf	5ITA	22	target	-2.5	3.03072	O (11)	Thr529	Ile463	Protein kinase domain	-3.35085
								Val471	Protein kinase domain	-8.45091
								Ala481	Protein kinase domain	-3.3939
								Lys483	Protein kinase domain	-11.3161
								Glu501	Protein kinase domain	-0.561571
								Leu505	Protein kinase domain	-2.04763
								Leu514	Protein kinase domain	-5.597
								Ile527	Protein kinase domain	-3.44707
								Thr529	Protein kinase domain	-8.27216
								Gln530	Protein kinase domain	-0.945209
								Trp531	Protein kinase domain	-7.36339
								Cys532	Protein kinase domain	-3.91621
								Gly534	Protein kinase domain	-0.331934
								Asn581	Protein kinase domain	-0.645177
								Phe583	Protein kinase domain	-19.233
								Gly593	Protein kinase domain	-2.31133
								Asp594	Protein kinase domain	-8.65045
								Phe595	Protein kinase domain	-0.778311
								Gly596	Protein kinase domain	-1.21547
B-Raf	5ITA	23	target	-2.03091	3.19382	O (11)	Thr529	Ile463	Protein kinase domain	-2.96435
								Ser467	Protein kinase domain	-0.466059
								Val471	Protein kinase domain	-9.62332
								Ala481	Protein kinase domain	-3.96027
								Lys483	Protein kinase domain	-9.63065
								Leu514	Protein kinase domain	-6.38091
								Ile527	Protein kinase domain	-1.10596
								Thr529	Protein kinase domain	-6.5083
								Gln530	Protein kinase domain	-1.85411
								Trp531	Protein kinase domain	-16.3122
								Cys532	Protein kinase domain	-3.34542
								Glu533	Protein kinase domain	-0.307069
								Gly534	Protein kinase domain	-0.684296
								Asn581	Protein kinase domain	-1.21757
								Phe583	Protein kinase domain	-21.789
								Gly593	Protein kinase domain	-2.64938
								Asp594	Protein kinase domain	-10.6257
								Phe595	Protein kinase domain	-0.443551
B-Raf	5ITA	24	target	-2.02561	3.17318	O (10)	Cys532	Ile463	Protein kinase domain	-5.01395
			target	-0.19297	2.9822	O (21)	Ser536	Val471	Protein kinase domain	-5.36114
								Ala481	Protein kinase domain	-3.44764
								Leu514	Protein kinase domain	-4.14646
								Thr529	Protein kinase domain	-1.76068
								Gln530	Protein kinase domain	-1.99632
								Trp531	Protein kinase domain	-22.3123
								Cys532	Protein kinase domain	-10.4859
								Gly534	Protein kinase domain	-5.25793
								Ser535	Protein kinase domain	-10.589
								Ser536	Protein kinase domain	-5.26809
								His539	Protein kinase domain	-4.10968
								Phe583	Protein kinase domain	-25.5985
B-Raf	5ITA	25	target	-2.5	2.86252	O (11)	Thr529	Ile463	Protein kinase domain	-3.18131
								Ser467	Protein kinase domain	-0.303931
								Val471	Protein kinase domain	-9.14249
								Ala481	Protein kinase domain	-4.03198
								Lys483	Protein kinase domain	-11.2193
								Glu501	Protein kinase domain	-0.556101
								Leu505	Protein kinase domain	-1.81878
								Leu514	Protein kinase domain	-6.01617
								Ile527	Protein kinase domain	-3.21
								Thr529	Protein kinase domain	-8.43111
								Gln530	Protein kinase domain	-1.29711
								Trp531	Protein kinase domain	-10.2817
								Cys532	Protein kinase domain	-4.58989
								Asn581	Protein kinase domain	-0.481384
								Phe583	Protein kinase domain	-19.5089
								Gly593	Protein kinase domain	-2.40727
								Asp594	Protein kinase domain	-8.9762
								Phe595	Protein kinase domain	-0.759503
								Gly596	Protein kinase domain	-1.12731
B-Raf	5ITA	26	target	-2.08097	3.18381	O (30)	Cys532	Ile463	Protein kinase domain	-5.53001
			target	-1.25969	3.34806	O (8)	Lys483	Gly464	Protein kinase domain	-5.5253
			target	-2.5	2.79291	O (12)	Asn581	Ser465	Protein kinase domain	-4.76948
								Gly466	Protein kinase domain	-4.64418
								Ser467	Protein kinase domain	-2.86645
								Val471	Protein kinase domain	-13.8649
								Ala481	Protein kinase domain	-4.10522
								Lys483	Protein kinase domain	-7.29332
								Leu514	Protein kinase domain	-5.42995
								Thr529	Protein kinase domain	-2.1881
								Gln530	Protein kinase domain	-2.02443
								Trp531	Protein kinase domain	-15.0256
								Cys532	Protein kinase domain	-10.5066
								Gly534	Protein kinase domain	-0.560221
								Ser536	Protein kinase domain	-2.19611
								Tyr538	Protein kinase domain	-1.97482
								His539	Protein kinase domain	-0.345928
								Asn580	Protein kinase domain	-11.0676
								Asn581	Protein kinase domain	-12.4788
								Phe583	Protein kinase domain	-23.2132
								Gly593	Protein kinase domain	-0.453976
								Asp594	Protein kinase domain	-6.24654
B-Raf	5ITA	27	target	-2.19274	3.16145	O (31)	Cys532	Ile463	Protein kinase domain	-6.71535
			target	-1.84671	3.23066	O (8)	Lys483	Gly464	Protein kinase domain	-5.78124
			ligand	-1.39309	3.32138	O (12)	Asn580	Ser465	Protein kinase domain	-4.02685
			target	-2.5	2.84503	O (12)	Asn581	Gly466	Protein kinase domain	-4.16087
								Ser467	Protein kinase domain	-2.81223
								Val471	Protein kinase domain	-13.0516
								Ala481	Protein kinase domain	-4.11749
								Lys483	Protein kinase domain	-7.02719
								Leu514	Protein kinase domain	-5.24316
								Thr529	Protein kinase domain	-2.25821
								Gln530	Protein kinase domain	-2.09872
								Trp531	Protein kinase domain	-14.52
								Cys532	Protein kinase domain	-10.4234
								Gly534	Protein kinase domain	-0.532521
								Ser536	Protein kinase domain	-2.23913
								Tyr538	Protein kinase domain	-2.16485
								His539	Protein kinase domain	-0.372297
								Asn580	Protein kinase domain	-12.7452
								Asn581	Protein kinase domain	-12.0346
								Phe583	Protein kinase domain	-22.4407
								Gly593	Protein kinase domain	-0.328216
								Asp594	Protein kinase domain	-6.1233
B-Raf	5ITA	28	target	-1.08263	3.38347	O (8)	Lys483	Ile463	Protein kinase domain	-7.21631
			ligand	-0.687469	3.46251	O (12)	Asn580	Gly464	Protein kinase domain	-5.5142
			target	-2.5	2.89473	O (12)	Asn581	Ser465	Protein kinase domain	-3.68148
								Gly466	Protein kinase domain	-3.95504
								Ser467	Protein kinase domain	-2.50244
								Val471	Protein kinase domain	-13.4933
								Ala481	Protein kinase domain	-3.66818
								Lys483	Protein kinase domain	-6.73507
								Leu514	Protein kinase domain	-5.27259
								Thr529	Protein kinase domain	-1.3848
								Gln530	Protein kinase domain	-1.59939
								Trp531	Protein kinase domain	-6.84145
								Cys532	Protein kinase domain	-5.37199
								Ser536	Protein kinase domain	-2.70422
								Tyr538	Protein kinase domain	-3.17972
								His539	Protein kinase domain	-0.805457
								Asn580	Protein kinase domain	-12.407
								Asn581	Protein kinase domain	-12.1411
								Phe583	Protein kinase domain	-20.4799
								Gly593	Protein kinase domain	-0.329061
								Asp594	Protein kinase domain	-5.5162
